# Supplementary material for: Population-scale identification of differential adverse events before and during a pandemic
Source: Nat Comput Sci. 2021 Oct 5;1(10):666–77. doi: 10.1038/s43588-021-00138-4 (PMC10766557; doi:10.1038/s43588-021-00138-4)
Supplement: Supplementary file 2 — Summary of identified adverse events across all patient groups. Shown are 64 adverse events (54 enriched and 10 purified events) identified in the overall population by the proposed method. [file 43588_2021_138_MOESM2_ESM.xlsx]

## Sheet: Sheet 1
Supplementary Data 1: Summary of identified adverse events in all patients. Shown are 64 adverse events (54 enriched and 10 purified) identified in the overall population by the proposed framework (Figure 1.a). This table shows the name of adverse events and their corresponding identifier in MedDRA ontology (https://www.meddra.org/how-to-use/basics/hierarchy). The reporting odds ratio ROR represe…
Adverse event	MedDRA ID	ROR (95% CI)	PAEAI	E\P
Delusion	10012239	2.53 [2.08,3.07]	1.95	E
Hypothermia	10021113	2.44 [1.79,3.33]	1.67	E
Internal haemorrhage	10075192	2.47 [1.92,3.18]	1.64	E
Respiratory failure	10038695	1.36 [1.24,1.49]	1.58	E
Hypogammaglobulinaemia	10020983	7.68 [5.14,11.48]	1.54	E
Bradycardia	10006093	1.38 [1.22,1.56]	1.42	E
Shock haemorrhagic	10049771	2.50 [1.76,3.55]	1.40	E
Neutrophilia	10029379	2.54 [2.02,3.20]	1.32	E
Neuroleptic malignant syndrome	10029282	2.52 [1.77,3.58]	1.30	E
Infective PEx of cystic fibrosis	10070608	0.52 [0.46,0.59]	1.28	P
Influenza like illness	10022004	0.77 [0.70,0.86]	1.26	P
Granulocytopenia	10018687	0.19 [0.13,0.29]	1.25	P
Haemorrhagic stroke	10019016	2.44 [1.80,3.29]	1.24	E
Dementia	10012267	1.68 [1.41,2.00]	1.24	E
Melanocytic naevus	10027145	2.78 [2.04,3.79]	1.23	E
Dystonia	10013983	2.51 [1.88,3.34]	1.23	E
Dizziness postural	10013578	2.05 [1.61,2.62]	1.22	E
Premature delivery	10036595	1.82 [1.49,2.21]	1.20	E
Hallucination	10019063	2.42 [2.21,2.65]	1.18	E
Hypoxia	10021143	1.48 [1.33,1.64]	1.13	E
Chronic kidney disease	10064848	0.31 [0.29,0.34]	1.12	P
Pain in jaw	10033433	1.74 [1.57,1.93]	1.10	E
Vitreous floaters	10047654	3.85 [2.91,5.10]	1.09	E
Pulmonary hypertension	10037400	1.51 [1.32,1.72]	1.06	E
Cardiac disorder	10061024	1.31 [1.18,1.45]	1.06	E
Hypotension	10021097	1.18 [1.11,1.25]	1.05	E
Urinary tract infection	10046571	1.37 [1.29,1.46]	1.04	E
Pain in extremity	10033425	1.21 [1.15,1.28]	1.04	E
Renal injury	10061481	0.24 [0.20,0.29]	1.03	P
Neuropathy peripheral	10029331	1.92 [1.78,2.08]	1.02	E
Cardiac arrest	10007515	1.93 [1.76,2.11]	1.00	E
Bladder cancer	10005003	2.59 [1.96,3.43]	0.95	E
Pyrexia	10037660	1.20 [1.14,1.26]	0.93	E
Tubulointerstitial nephritis	10048302	0.61 [0.51,0.74]	0.92	P
Fluid overload	10016803	1.38 [1.21,1.58]	0.91	E
Hypertension	10020772	1.26 [1.18,1.36]	0.88	E
Gait disturbance	10017577	1.37 [1.27,1.47]	0.85	E
Respiratory arrest	10038669	6.85 [5.46,8.60]	0.83	E
Chest pain	10008479	1.18 [1.10,1.26]	0.74	E
Visual acuity reduced	10047531	2.76 [2.05,3.71]	0.71	E
Pneumonia	10035664	1.14 [1.09,1.19]	0.71	E
Hypoacusis	10048865	1.82 [1.60,2.08]	0.69	E
End stage renal disease	10077512	0.38 [0.33,0.44]	0.67	P
Psoriatic arthropathy	10037162	1.43 [1.28,1.59]	0.64	E
Cognitive disorder	10057668	1.46 [1.26,1.70]	0.62	E
Rectal haemorrhage	10038063	1.55 [1.33,1.81]	0.59	E
Memory impairment	10027175	1.35 [1.25,1.46]	0.59	E
Neurotoxicity	10029350	1.45 [1.25,1.69]	0.58	E
Chest discomfort	10008469	1.27 [1.16,1.40]	0.53	E
Insomnia	10022437	1.19 [1.12,1.26]	0.52	E
Cough	10011224	1.23 [1.17,1.30]	0.48	E
Confusional state	10010305	1.40 [1.30,1.51]	0.46	E
Nausea	10028813	0.93 [0.90,0.96]	0.41	P
Gastrointestinal haemorrhage	10017955	1.68 [1.54,1.82]	0.41	E
Arthralgia	10003239	1.20 [1.15,1.26]	0.39	E
Osteonecrosis of jaw	10064658	0.57 [0.45,0.72]	0.33	P
Neoplasm progression	10061309	1.61 [1.43,1.82]	0.27	E
Anxiety	10002855	1.25 [1.17,1.33]	0.18	E
Dyspnoea	10013968	1.19 [1.15,1.24]	0.15	E
Agranulocytosis	10001507	0.38 [0.27,0.52]	0.15	P
Oedema peripheral	10030124	1.50 [1.37,1.64]	0.15	E
Fluid retention	10016807	1.44 [1.32,1.58]	0.13	E
Tremor	10044565	1.20 [1.11,1.29]	0.06	E
Haematuria	10018867	1.43 [1.23,1.66]	0.02	E
