# Supplementary material for: Population-scale identification of differential adverse events before and during a pandemic
Source: Nat Comput Sci. 2021 Oct 5;1(10):666–77. doi: 10.1038/s43588-021-00138-4 (PMC10766557; doi:10.1038/s43588-021-00138-4)
Supplement: Supplementary file 3 — Summary of identified adverse events in female patients. Shown are 44 adverse events, including 38 enriched and 6 purified events during the pandemic, identified in female patients. [file 43588_2021_138_MOESM3_ESM.xlsx]

## Sheet: Sheet 1
Supplementary Data 2: Summary of identified adverse events in female patients. Shown are 44 adverse events including 38 enriched and 6 purified during the pandemic, identified in female patients. The ROR represents the association between an adverse event and the pandemic (Fisher’s exact test; p-value is adjusted by Bonferroni correction). The adverse events are sorted in descending order of PAEA…
Adverse event	MedDRA ID	ROR (95% CI)	PAEAI	E\P
Premature delivery	10036595	1.84 [1.50,2.25]	2.53	E
Dizziness postural	10013578	2.46 [1.76,3.45]	1.44	E
Hypotension	10021097	1.26 [1.17,1.37]	1.37	E
Pulmonary hypertension	10037400	1.73 [1.47,2.04]	1.34	E
Hallucination	10019063	2.10 [1.83,2.41]	1.26	E
Neuropathy peripheral	10029331	1.84 [1.66,2.05]	1.23	E
Pain in extremity	10033425	1.21 [1.14,1.29]	1.21	E
Infective PEx of cystic fibrosis	10070608	0.50 [0.42,0.60]	1.21	P
Melanocytic naevus	10027145	3.08 [2.15,4.41]	1.20	E
Pain in jaw	10033433	1.77 [1.57,2.00]	1.10	E
Hypoxia	10021143	1.51 [1.31,1.75]	1.03	E
Urinary tract infection	10046571	1.38 [1.28,1.48]	0.98	E
Confusional state	10010305	1.28 [1.15,1.42]	0.94	E
Fluid overload	10016803	1.56 [1.32,1.86]	0.92	E
Cardiac arrest	10007515	2.04 [1.78,2.34]	0.88	E
Gait disturbance	10017577	1.34 [1.22,1.46]	0.84	E
Hypertension	10020772	1.33 [1.21,1.46]	0.83	E
Pneumonia	10035664	1.27 [1.20,1.35]	0.83	E
Insomnia	10022437	1.21 [1.11,1.31]	0.83	E
Pyrexia	10037660	1.31 [1.22,1.41]	0.81	E
Hypoacusis	10048865	1.96 [1.64,2.33]	0.77	E
Psoriatic arthropathy	10037162	1.51 [1.32,1.73]	0.75	E
Respiratory arrest	10038669	9.40 [6.60,13.40]	0.74	E
Influenza	10022000	1.33 [1.20,1.46]	0.70	E
Chest pain	10008479	1.27 [1.17,1.39]	0.68	E
Chest discomfort	10008469	1.44 [1.29,1.62]	0.68	E
Cough	10011224	1.33 [1.24,1.42]	0.66	E
Renal impairment	10062237	1.53 [1.27,1.84]	0.59	E
Gastrointestinal haemorrhage	10017955	2.03 [1.78,2.31]	0.57	E
Chronic kidney disease	10064848	0.41 [0.34,0.48]	0.55	P
PPE syndrome	10033553	0.53 [0.40,0.69]	0.47	P
Renal injury	10061481	0.33 [0.25,0.44]	0.43	P
Neoplasm progression	10061309	1.75 [1.52,2.01]	0.42	E
Palpitations	10033557	1.28 [1.15,1.41]	0.41	E
Anxiety	10002855	1.34 [1.24,1.45]	0.39	E
Back pain	10003988	1.21 [1.12,1.30]	0.39	E
Nausea	10028813	0.90 [0.87,0.93]	0.20	P
Dyspnoea	10013968	1.25 [1.19,1.31]	0.19	E
Fluid retention	10016807	1.55 [1.39,1.74]	0.17	E
Memory impairment	10027175	1.34 [1.21,1.47]	0.12	E
Flushing	10016825	1.28 [1.15,1.42]	0.10	E
Oedema peripheral	10030124	1.60 [1.42,1.79]	0.07	E
Arthralgia	10003239	1.17 [1.11,1.25]	0.02	E
Cardio-respiratory arrest	10007617	0.41 [0.33,0.52]	0.01	P
