# Supplementary material for: Population-scale identification of differential adverse events before and during a pandemic
Source: Nat Comput Sci. 2021 Oct 5;1(10):666–77. doi: 10.1038/s43588-021-00138-4 (PMC10766557; doi:10.1038/s43588-021-00138-4)
Supplement: Supplementary file 4 — Summary of identified adverse events in adult patients. Shown are 37 adverse events, including 35 enriched and 2 purified events, identified in adults. [file 43588_2021_138_MOESM4_ESM.xlsx]

## Sheet: Sheet 1
Supplementary Data 3: Summary of identified adverse events in adult patients. Shown are 37 adverse events, including 35 enriched and 2 purified, identified in adults. The ROR represents the association between an adverse event and the pandemic (Fisher’s exact test; p-value is adjusted by Bonferroni correction; Methods). The adverse events are sorted in descending order of PAEAI. The ‘E’ and ‘P’ i…
Adverse event	MedDRA ID	ROR (95% CI)	PAEAI	E\P
Pain in jaw	10033433	1.93 [1.65,2.25]	1.61	E
Premature delivery	10036595	2.32 [1.86,2.90]	1.58	E
Pulmonary hypertension	10037400	2.14 [1.71,2.69]	1.48	E
Pulmonary arterial hypertension	10064911	1.82 [1.48,2.25]	1.43	E
Neutrophilia	10029379	4.96 [3.53,6.96]	1.34	E
Acute kidney injury	10069339	1.41 [1.28,1.55]	1.32	E
Melanocytic naevus	10027145	3.64 [2.52,5.26]	1.32	E
Respiratory failure	10038695	1.49 [1.29,1.72]	1.29	E
Pyrexia	10037660	1.29 [1.19,1.40]	1.22	E
Hypoxia	10021143	1.58 [1.33,1.87]	1.14	E
Pneumonia	10035664	1.22 [1.13,1.33]	1.12	E
Neuropathy peripheral	10029331	1.84 [1.58,2.15]	1.10	E
Haemorrhage	10055798	1.93 [1.61,2.32]	1.07	E
Cardiac arrest	10007515	2.71 [2.37,3.09]	1.01	E
Rectal haemorrhage	10038063	1.99 [1.50,2.64]	0.99	E
Hypotension	10021097	1.59 [1.44,1.75]	0.88	E
Bone marrow failure	10065553	0.41 [0.29,0.59]	0.87	P
Neutropenia	10029354	1.36 [1.21,1.53]	0.87	E
Pain in extremity	10033425	1.30 [1.19,1.41]	0.85	E
Respiratory arrest	10038669	20.18 [13.26,30.72]	0.85	E
Tachycardia	10043071	1.46 [1.26,1.69]	0.84	E
Chest pain	10008479	1.32 [1.20,1.47]	0.78	E
Gastrointestinal haemorrhage	10017955	2.82 [2.35,3.38]	0.77	E
Psoriatic arthropathy	10037162	1.74 [1.48,2.04]	0.73	E
Fluid overload	10016803	1.67 [1.37,2.03]	0.73	E
Arthralgia	10003239	1.23 [1.14,1.33]	0.72	E
Palpitations	10033557	1.43 [1.25,1.63]	0.65	E
Cough	10011224	1.53 [1.39,1.67]	0.63	E
Psoriasis	10037153	1.35 [1.23,1.48]	0.62	E
Cytokine release syndrome	10052015	1.84 [1.47,2.30]	0.62	E
Menorrhagia	10027313	1.81 [1.43,2.30]	0.61	E
Anxiety	10002855	1.36 [1.23,1.50]	0.56	E
Neoplasm progression	10061309	1.87 [1.54,2.28]	0.37	E
Dyspnoea	10013968	1.31 [1.23,1.39]	0.36	E
Chronic kidney disease	10064848	0.58 [0.47,0.72]	0.35	P
Oedema peripheral	10030124	1.57 [1.35,1.83]	0.30	E
Sinusitis	10040753	1.52 [1.34,1.72]	0.03	E
