# Supplementary material for: Population-scale identification of differential adverse events before and during a pandemic
Source: Nat Comput Sci. 2021 Oct 5;1(10):666–77. doi: 10.1038/s43588-021-00138-4 (PMC10766557; doi:10.1038/s43588-021-00138-4)
Supplement: Supplementary file 5 — Associations between adverse events and the pandemic. [file 43588_2021_138_MOESM5_ESM.xlsx]

## Sheet: Sheet 1
Supplementary Data 4: Associations between adverse events and the pandemic. The ‘Occur 2019’ and ‘Nonoccur 2019’columns denote the number of submitted reports that contain and do not contain the specific adverse events in 2019 (March 11 –September 30), respectively. Similarly, ‘Occur 2020’ and ‘Nonoccur 2020’ denote the statistics in the same time period in 2020. Using these numbers, we calculate…
Adverse event	Occur 2019	Nonoccur 2019	Occur 2020	Nonoccur 2020	ROR (95% CI)
Vitritis	8	220,912	105	211,047	13.74 [6.69,28.19]
Hypogammaglobulinaemia	27	220,893	198	210,954	7.68 [5.14,11.48]
Respiratory arrest	86	220,834	562	210,590	6.85 [5.46,8.60]
Vitreous floaters	62	220,858	228	210,924	3.85 [2.91,5.10]
Eye inflammation	49	220,871	160	210,992	3.42 [2.48,4.71]
Uveitis	53	220,867	161	210,991	3.18 [2.33,4.34]
Melanocytic naevus	55	220,865	146	211,006	2.78 [2.04,3.79]
Hypoalbuminaemia	40	220,880	106	211,046	2.77 [1.93,3.99]
Visual acuity reduced	60	220,860	158	210,994	2.76 [2.05,3.71]
Bladder cancer	69	220,851	171	210,981	2.59 [1.96,3.43]
Neutrophilia	103	220,817	250	210,902	2.54 [2.02,3.20]
Delusion	143	220,777	345	210,807	2.53 [2.08,3.07]
Neuroleptic malignant syndrome	44	220,876	106	211,046	2.52 [1.77,3.58]
Dystonia	66	220,854	158	210,994	2.51 [1.88,3.34]
Shock haemorrhagic	44	220,876	105	211,047	2.50 [1.76,3.55]
Internal haemorrhage	86	220,834	203	210,949	2.47 [1.92,3.18]
Haemorrhagic stroke	61	220,859	142	211,010	2.44 [1.80,3.29]
Hypothermia	57	220,863	133	211,019	2.44 [1.79,3.33]
Hallucination	699	220,221	1,610	209,542	2.42 [2.21,2.65]
Sensitivity to weather change	48	220,872	102	211,050	2.22 [1.58,3.13]
Dizziness postural	97	220,823	190	210,962	2.05 [1.61,2.62]
Tachypnoea	91	220,829	171	210,981	1.97 [1.53,2.54]
Eye pain	251	220,669	473	210,679	1.97 [1.69,2.30]
Lymphopenia	95	220,825	178	210,974	1.96 [1.53,2.52]
Cardiac arrest	725	220,195	1,331	209,821	1.93 [1.76,2.11]
Cytokine release syndrome	282	220,638	520	210,632	1.93 [1.67,2.23]
Neuropathy peripheral	994	219,926	1,817	209,335	1.92 [1.78,2.08]
Premature delivery	154	220,766	267	210,885	1.82 [1.49,2.21]
Hypoacusis	350	220,570	609	210,543	1.82 [1.60,2.08]
Pain in jaw	562	220,358	934	210,218	1.74 [1.57,1.93]
Dry eye	246	220,674	400	210,752	1.70 [1.45,2.00]
Encephalopathy	262	220,658	422	210,730	1.69 [1.45,1.97]
Lower limb fracture	132	220,788	212	210,940	1.68 [1.35,2.09]
Dementia	206	220,714	331	210,821	1.68 [1.41,2.00]
Gastrointestinal haemorrhage	914	220,006	1,462	209,690	1.68 [1.54,1.82]
Restless legs syndrome	159	220,761	251	210,901	1.65 [1.35,2.02]
Ageusia	211	220,709	329	210,823	1.63 [1.37,1.94]
Neoplasm progression	451	220,469	694	210,458	1.61 [1.43,1.82]
Alcoholism	177	220,743	267	210,885	1.58 [1.31,1.91]
Rectal haemorrhage	270	220,650	401	210,751	1.55 [1.33,1.81]
Pulmonary hypertension	384	220,536	553	210,599	1.51 [1.32,1.72]
Nasal congestion	570	220,350	823	210,329	1.51 [1.36,1.68]
Oedema peripheral	815	220,105	1,168	209,984	1.50 [1.37,1.64]
Hypoxia	574	220,346	809	210,343	1.48 [1.33,1.64]
Rheumatoid arthritis	526	220,394	736	210,416	1.47 [1.31,1.64]
Cognitive disorder	301	220,619	421	210,731	1.46 [1.26,1.70]
Neurotoxicity	293	220,627	406	210,746	1.45 [1.25,1.69]
Fluid retention	826	220,094	1,138	210,014	1.44 [1.32,1.58]
Haematuria	293	220,627	399	210,753	1.43 [1.23,1.66]
Psoriatic arthropathy	541	220,379	737	210,415	1.43 [1.28,1.59]
Neoplasm malignant	344	220,576	459	210,693	1.40 [1.21,1.61]
Confusional state	1,229	219,691	1,638	209,514	1.40 [1.30,1.51]
Sinusitis	1,048	219,872	1,388	209,764	1.39 [1.28,1.50]
Bradycardia	455	220,465	601	210,551	1.38 [1.22,1.56]
Fluid overload	376	220,544	496	210,656	1.38 [1.21,1.58]
Urinary tract infection	1,735	219,185	2,272	208,880	1.37 [1.29,1.46]
Gait disturbance	1,347	219,573	1,758	209,394	1.37 [1.27,1.47]
Respiratory failure	871	220,049	1,130	210,022	1.36 [1.24,1.49]
Memory impairment	1,152	219,768	1,482	209,670	1.35 [1.25,1.46]
Epistaxis	637	220,283	800	210,352	1.32 [1.18,1.46]
Cardiac disorder	668	220,252	834	210,318	1.31 [1.18,1.45]
Chest discomfort	826	220,094	1,005	210,147	1.27 [1.16,1.40]
Hypertension	1,358	219,562	1,638	209,514	1.26 [1.18,1.36]
Anxiety	1,777	219,143	2,113	209,039	1.25 [1.17,1.33]
Peripheral swelling	2,136	218,784	2,511	208,641	1.23 [1.16,1.31]
Palpitations	914	220,006	1,073	210,079	1.23 [1.13,1.34]
Cough	2,451	218,469	2,874	208,278	1.23 [1.17,1.30]
Pain in extremity	2,613	218,307	3,014	208,138	1.21 [1.15,1.28]
Arthralgia	3,266	217,654	3,744	207,408	1.20 [1.15,1.26]
Pyrexia	2,762	218,158	3,160	207,992	1.20 [1.14,1.26]
Tremor	1,260	219,660	1,439	209,713	1.20 [1.11,1.29]
Insomnia	1,971	218,949	2,238	208,914	1.19 [1.12,1.26]
Dyspnoea	5,414	215,506	6,130	205,022	1.19 [1.15,1.24]
Chest pain	1,595	219,325	1,790	209,362	1.18 [1.10,1.26]
Hypotension	2,286	218,634	2,570	208,582	1.18 [1.11,1.25]
Back pain	2,121	218,799	2,322	208,830	1.15 [1.08,1.22]
Pneumonia	3,708	217,212	4,021	207,131	1.14 [1.09,1.19]
Nausea	9,373	211,547	8,349	202,803	0.93 [0.90,0.96]
Influenza like illness	835	220,085	619	210,533	0.77 [0.70,0.86]
Musculoskeletal pain	562	220,358	400	210,752	0.74 [0.65,0.85]
Anaphylactic reaction	653	220,267	459	210,693	0.73 [0.65,0.83]
Tubulointerstitial nephritis	278	220,642	163	210,989	0.61 [0.51,0.74]
Haemorrhoids	249	220,671	141	211,011	0.59 [0.48,0.73]
Osteonecrosis of jaw	198	220,722	107	211,045	0.57 [0.45,0.72]
Photosensitivity reaction	217	220,703	114	211,038	0.55 [0.44,0.69]
Dermatitis allergic	142	220,778	71	211,081	0.52 [0.39,0.70]
Infective PEx of cystic fibrosis	661	220,259	329	210,823	0.52 [0.46,0.59]
Diverticulum	120	220,800	55	211,097	0.48 [0.35,0.66]
Hiatus hernia	185	220,735	83	211,069	0.47 [0.36,0.61]
Cardio-respiratory arrest	473	220,447	212	210,940	0.47 [0.40,0.55]
Bone marrow failure	243	220,677	100	211,052	0.43 [0.34,0.54]
End stage renal disease	585	220,335	213	210,939	0.38 [0.33,0.44]
Agranulocytosis	141	220,779	51	211,101	0.38 [0.27,0.52]
Chronic kidney disease	2,113	218,807	640	210,512	0.31 [0.29,0.34]
Large intestine polyp	135	220,785	38	211,114	0.29 [0.21,0.42]
Diverticulum intestinal	109	220,811	27	211,125	0.26 [0.17,0.39]
Renal injury	556	220,364	127	211,025	0.24 [0.20,0.29]
Coeliac disease	143	220,777	29	211,123	0.21 [0.14,0.32]
Granulocytopenia	148	220,772	27	211,125	0.19 [0.13,0.29]
Sprue-like enteropathy	353	220,567	0	211,152	0.00 [0.00,0.00]
