# Supplementary material for: Population-scale identification of differential adverse events before and during a pandemic
Source: Nat Comput Sci. 2021 Oct 5;1(10):666–77. doi: 10.1038/s43588-021-00138-4 (PMC10766557; doi:10.1038/s43588-021-00138-4)
Supplement: Supplementary file 6 — Associations between adverse events and drugs. [file 43588_2021_138_MOESM6_ESM.xlsx]

## Sheet: Sheet 1
Supplementary Data 5: Associations between adverse events and drugs. This table shows the number of patients who: were on the drug and had the adverse event (denoted by ‘A’); were on the drug but did not have the adverse event (denoted by ‘B'); were not on the drug but had the adverse event (denoted by ‘C’); were not on the drug and did not have the adverse event(denoted by ‘D’). All numbers (A, …
Adverse event	Drug name	A	B	C	D	Gamma (95% CI)
Bladder cancer	Pioglitazone	104	245	1	3,489	1,481.04 [205.79,10,659.00]
Vascular calcification	Warfarin	75	2,863	1	29,379	769.62 [106.97,5,537.48]
Delusion	Pimavanserin	269	4,212	4	44,806	715.39 [266.42,1,920.97]
Epstein-barr viraemia	Tacrolimus	67	2,512	1	25,789	687.84 [95.45,4,957.02]
Melanocytic naevus	Fingolimod	118	1,258	2	13,758	645.25 [159.30,2,613.52]
Hypogammaglobulinaemia	Fludarabine	148	578	3	7,257	619.40 [196.88,1,948.67]
Type I hypersensitivity	Famotidine	55	2,376	1	24,309	562.71 [77.83,4,068.17]
Haemorrhagic stroke	Rivaroxaban	99	4,546	2	46,448	505.76 [124.69,2,051.34]
Hypothermia	Risperidone	47	814	1	8,609	497.08 [68.49,3,607.59]
Diverticulum intestinal haemorrhagic	Rivaroxaban	49	4,596	1	46,449	495.21 [68.36,3,587.17]
Haematotoxicity	Vincristine	55	1,076	2	11,308	289.01 [70.40,1,186.47]
Hypogammaglobulinaemia	Cyclophosphamide	153	2,024	6	21,764	274.20 [121.13,620.69]
Hallucination	Pimavanserin	1,145	3,336	61	44,749	251.79 [194.15,326.53]
Type I hypersensitivity	Cetirizine	56	2,100	3	21,557	191.62 [59.93,612.71]
Premature delivery	Hydroxyprogesterone caproate	153	417	17	5,683	122.65 [73.59,204.43]
Hallucination	Istradefylline	78	807	7	8,843	122.10 [56.16,265.48]
Neurotoxicity	Tisagenlecleucel	104	391	12	4,938	109.45 [59.69,200.71]
Neoplasm progression	Palbociclib	442	2,385	56	28,214	93.37 [70.49,123.68]
Gastrointestinal haemorrhage	Rivaroxaban	848	3,797	235	46,215	43.92 [37.87,50.94]
Pain in jaw	Epoprostenol	378	621	142	9,848	42.21 [34.24,52.04]
Neoplasm progression	Axitinib	64	426	18	4,882	40.75 [23.93,69.38]
Neurotoxicity	Fludarabine	107	619	35	7,225	35.68 [24.15,52.72]
Pyrexia	Tisagenlecleucel	201	294	101	4,849	32.82 [25.15,42.85]
Haematuria	Rivaroxaban	181	4,464	71	46,379	26.49 [20.09,34.91]
Hallucination	Rasagiline	69	213	42	2,778	21.43 [14.25,32.23]
Hallucination	Carbidopa	404	1,569	244	19,486	20.56 [17.40,24.30]
Delusion	Carbidopa	102	1,871	53	19,677	20.24 [14.47,28.30]
Pulmonary hypertension	Macitentan	295	4,421	167	46,993	18.78 [15.49,22.76]
Confusional state	Pimavanserin	367	4,114	214	44,596	18.59 [15.66,22.07]
Rectal haemorrhage	Rivaroxaban	178	4,467	107	46,343	17.26 [13.55,21.98]
Internal haemorrhage	Rivaroxaban	101	4,544	60	46,390	17.19 [12.47,23.69]
Neurotoxicity	Cyclophosphamide	112	2,065	70	21,700	16.81 [12.43,22.74]
Dementia	Pimavanserin	103	4,378	65	44,745	16.20 [11.85,22.13]
Pyrexia	Fludarabine	207	519	175	7,085	16.15 [12.96,20.12]
Fluid retention	Macitentan	513	4,203	457	46,703	12.47 [10.95,14.20]
Hypotension	Tisagenlecleucel	87	408	87	4,863	11.92 [8.71,16.31]
Neuropathy peripheral	Lenalidomide	832	12,764	737	135,223	11.96 [10.81,13.23]
Bradycardia	Remdesivir	125	2,894	116	30,074	11.20 [8.67,14.46]
Hallucination	Quetiapine	163	1,553	161	16,999	11.08 [8.86,13.86]
Pain in jaw	Selexipag	261	1,617	278	18,502	10.74 [9.01,12.82]
Pulmonary hypertension	Sildenafil	174	2,661	171	28,179	10.78 [8.69,13.36]
Oedema peripheral	Macitentan	375	4,341	393	46,767	10.28 [8.89,11.88]
Dyspnoea	Macitentan	1,517	3,199	2,142	45,018	9.97 [9.25,10.74]
Hypotension	Riociguat	252	1,273	324	14,926	9.12 [7.66,10.86]
Neuropathy peripheral	Bortezomib	172	1,402	215	15,525	8.86 [7.20,10.91]
Fluid retention	Epoprostenol	150	849	199	9,791	8.69 [6.95,10.87]
Dyspnoea	Oxygen	284	484	522	7,158	8.05 [6.78,9.55]
Oedema peripheral	Riociguat	148	1,377	205	15,045	7.89 [6.34,9.81]
Fluid overload	Sildenafil	132	2,703	176	28,174	7.82 [6.22,9.83]
Confusional state	Carbidopa	144	1,829	202	19,528	7.61 [6.11,9.48]
Fluid overload	Macitentan	191	4,525	263	46,897	7.53 [6.23,9.09]
Dyspnoea	Epoprostenol	405	594	846	9,144	7.37 [6.38,8.52]
Hypotension	Sacubitril	148	1,396	226	15,214	7.14 [5.76,8.84]
Pain in jaw	Tadalafil	218	1,784	340	19,680	7.07 [5.93,8.44]
Fluid retention	Riociguat	152	1,373	236	15,014	7.04 [5.70,8.70]
Respiratory failure	Remdesivir	119	2,900	176	30,014	7.00 [5.53,8.86]
Pain in jaw	Sildenafil	255	2,580	396	27,954	6.98 [5.93,8.21]
Chest pain	Epoprostenol	171	828	287	9,703	6.98 [5.70,8.55]
Cardiac arrest	Remdesivir	128	2,891	191	29,999	6.95 [5.54,8.73]
Pyrexia	Cyclophosphamide	258	1,919	421	21,349	6.82 [5.80,8.02]
Dyspnoea	Treprostinil	789	2,041	1,520	26,780	6.81 [6.18,7.51]
Fluid retention	Sildenafil	236	2,599	380	27,970	6.68 [5.65,7.90]
Pain in jaw	Macitentan	379	4,337	622	46,538	6.54 [5.73,7.46]
Hypotension	Macitentan	450	4,266	755	46,405	6.48 [5.75,7.32]
Dyspnoea	Selexipag	576	1,302	1,212	17,568	6.41 [5.72,7.19]
Pain in jaw	Riociguat	152	1,373	263	14,987	6.31 [5.13,7.76]
Gait disturbance	Pimavanserin	168	4,313	290	44,520	5.98 [4.93,7.25]
Fluid retention	Tadalafil	196	1,806	360	19,660	5.93 [4.95,7.10]
Chest pain	Macitentan	375	4,341	678	46,482	5.92 [5.20,6.74]
Fluid retention	Selexipag	165	1,713	302	18,478	5.89 [4.84,7.17]
Dyspnoea	Sildenafil	753	2,082	1,639	26,711	5.89 [5.35,6.50]
Dyspnoea	Tadalafil	569	1,433	1,293	18,727	5.75 [5.14,6.43]
Neuropathy peripheral	Acyclovir	247	4,094	458	42,952	5.66 [4.83,6.63]
Pain in extremity	Epoprostenol	187	812	391	9,599	5.65 [4.68,6.83]
Hypotension	Selexipag	209	1,669	412	18,368	5.58 [4.69,6.64]
Pain in jaw	Treprostinil	216	2,614	415	27,885	5.55 [4.69,6.58]
Cough	Treprostinil	314	2,516	633	27,667	5.45 [4.74,6.28]
Oedema peripheral	Sildenafil	166	2,669	321	28,029	5.43 [4.48,6.58]
Cough	Macitentan	524	4,192	1,103	46,057	5.22 [4.68,5.82]
Chest discomfort	Macitentan	200	4,516	402	46,758	5.15 [4.34,6.12]
Dyspnoea	Riociguat	419	1,106	1,045	14,205	5.15 [4.53,5.86]
Neuropathy peripheral	Dexamethasone	358	6,844	746	71,274	5.00 [4.40,5.68]
Pain in extremity	Selexipag	245	1,633	557	18,223	4.91 [4.19,5.75]
Chest pain	Sildenafil	210	2,625	473	27,877	4.71 [3.99,5.57]
Arthralgia	Selexipag	230	1,648	556	18,224	4.57 [3.89,5.38]
Neuropathy peripheral	Pomalidomide	195	4,150	462	42,988	4.37 [3.69,5.18]
Cough	Tadalafil	213	1,789	557	19,463	4.16 [3.53,4.91]
Pneumonia	Macitentan	541	4,175	1,614	45,546	3.66 [3.30,4.05]
Cough	Sildenafil	242	2,593	747	27,603	3.45 [2.97,4.01]
Pain in extremity	Macitentan	424	4,292	1,378	45,782	3.28 [2.93,3.68]
Type I hypersensitivity	Oxaliplatin	70	456	0	5,260	- -
Haematotoxicity	Methotrexate	44	4,682	0	47,260	- -
Diffuse large b-cell lymphoma recurrent	Tisagenlecleucel	44	451	0	4,950	- -
Haematotoxicity	Carboplatin	46	862	0	9,080	- -
Haematotoxicity	Thiotepa	46	113	0	1,590	- -
Hypogammaglobulinaemia	Tisagenlecleucel	151	344	0	4,950	- -
Neutrophilia	Clozapine	238	1,756	0	19,940	- -
Haematotoxicity	Cisplatin	53	531	0	5,840	- -
Haematotoxicity	Cyclophosphamide	55	2,122	0	21,770	- -
Haematotoxicity	Etoposide	55	705	0	7,600	- -
