# Supplementary material for: Population-scale identification of differential adverse events before and during a pandemic
Source: Nat Comput Sci. 2021 Oct 5;1(10):666–77. doi: 10.1038/s43588-021-00138-4 (PMC10766557; doi:10.1038/s43588-021-00138-4)
Supplement: Supplementary file 7 — Associations between drug–adverse event pairs and the pandemic. [file 43588_2021_138_MOESM7_ESM.xlsx]

## Sheet: Sheet 1
Supplementary Data 6: Associations between drug-adverse event pairs and the pandemic. The ‘Occur 2019’ and ‘Nonoc-cur 2019’ denote the number of submitted reports that contain and do not contain the specific drug-adverse event pair in 2019 (March 11 – September 30), respectively. Similarly, ‘Occur 2020’ and ‘Nonoccur 2020’ denote the statistics in the same time period of 2020. Using these numbers…
Adverse event	Drug name	Occur 2019	Nonoccur 2019	Occur 2020	Nonoccur 2020	Delta (95% CI)
Hypogammaglobulinaemia	Tisagenlecleucel	1	220,919	151	211,001	158.10 [22.13,1,129.69]
Cough	Elexacaftor	1	220,919	120	211,032	125.62 [17.55,899.14]
Respiratory arrest	Alprazolam	1	220,919	98	211,054	102.58 [14.31,735.56]
Vascular calcification	Warfarin	1	220,919	75	211,077	78.50 [10.91,564.59]
Hypogammaglobulinaemia	Fludarabine	2	220,918	149	211,003	78.00 [19.33,314.80]
Hypoxia	Fludarabine	1	220,919	60	211,092	62.79 [8.70,453.10]
Haematotoxicity	Etoposide	1	220,919	55	211,097	57.56 [7.97,415.95]
Bladder cancer	Pioglitazone	2	220,918	104	211,048	54.43 [13.43,220.56]
Hypogammaglobulinaemia	Cyclophosphamide	4	220,916	154	210,998	40.31 [14.94,108.77]
Haematotoxicity	Vincristine	2	220,918	55	211,097	28.78 [7.02,117.99]
Respiratory arrest	Fentanyl	3	220,917	73	211,079	25.47 [8.03,80.81]
Respiratory arrest	Oxycodone	3	220,917	62	211,090	21.63 [6.79,68.90]
Pain in extremity	Certolizumab pegol	4	220,916	77	211,075	20.15 [7.37,55.05]
Dyspnoea	Certolizumab pegol	4	220,916	63	211,089	16.48 [6.00,45.29]
Respiratory arrest	Acetaminophen	8	220,912	114	211,038	14.92 [7.28,30.55]
Psoriatic arthropathy	Certolizumab pegol	8	220,912	95	211,057	12.43 [6.04,25.58]
Internal haemorrhage	Rivaroxaban	9	220,911	101	211,051	11.75 [5.94,23.23]
Arthralgia	Certolizumab pegol	16	220,904	175	210,977	11.45 [6.86,19.11]
Hypoxia	Cyclophosphamide	8	220,912	76	211,076	9.94 [4.80,20.60]
Haemorrhagic stroke	Rivaroxaban	11	220,909	99	211,053	9.42 [5.05,17.56]
Rectal haemorrhage	Rivaroxaban	22	220,898	179	210,973	8.52 [5.47,13.27]
Cardiac arrest	Alprazolam	15	220,905	117	211,035	8.16 [4.77,13.98]
Neurotoxicity	Tisagenlecleucel	14	220,906	104	211,048	7.78 [4.45,13.59]
Hypotension	Fludarabine	12	220,908	88	211,064	7.68 [4.20,14.03]
Hypotension	Tisagenlecleucel	12	220,908	87	211,065	7.59 [4.15,13.88]
Pyrexia	Fludarabine	30	220,890	208	210,944	7.26 [4.95,10.65]
Neurotoxicity	Fludarabine	16	220,904	107	211,045	7.00 [4.14,11.84]
Tremor	Pimavanserin	14	220,906	93	211,059	6.95 [3.96,12.20]
Dementia	Pimavanserin	17	220,903	103	211,049	6.34 [3.80,10.59]
Gastrointestinal haemorrhage	Rivaroxaban	143	220,777	855	210,297	6.28 [5.26,7.49]
Pyrexia	Tisagenlecleucel	34	220,886	201	210,951	6.19 [4.30,8.90]
Confusional state	Pimavanserin	66	220,854	367	210,785	5.83 [4.48,7.57]
Hallucination	Pimavanserin	210	220,710	1,145	210,007	5.73 [4.95,6.64]
Haematuria	Rivaroxaban	36	220,884	183	210,969	5.32 [3.72,7.61]
Gait disturbance	Pimavanserin	35	220,885	168	210,984	5.03 [3.49,7.23]
Delusion	Pimavanserin	57	220,863	269	210,883	4.94 [3.71,6.58]
Hypotension	Cyclophosphamide	24	220,896	113	211,039	4.93 [3.17,7.66]
Neurotoxicity	Cyclophosphamide	24	220,896	112	211,040	4.88 [3.14,7.59]
Melanocytic naevus	Fingolimod	27	220,893	118	211,034	4.57 [3.01,6.95]
Cough	Epoprostenol	31	220,889	134	211,018	4.52 [3.06,6.69]
Chest pain	Epoprostenol	41	220,879	171	210,981	4.37 [3.11,6.14]
Arthralgia	Riociguat	30	220,890	125	211,027	4.36 [2.93,6.50]
Hypoacusis	Pregabalin	33	220,887	129	211,023	4.09 [2.79,6.00]
Cardiac arrest	Acetaminophen	46	220,874	177	210,975	4.03 [2.91,5.57]
Hallucination	Carbidopa	106	220,814	404	210,748	3.99 [3.22,4.95]
Neuropathy peripheral	Lenalidomide	236	220,684	844	210,308	3.75 [3.25,4.34]
Pain in jaw	Macitentan	109	220,811	379	210,773	3.64 [2.94,4.51]
Hallucination	Quetiapine	47	220,873	163	210,989	3.63 [2.62,5.02]
Pain in extremity	Epoprostenol	55	220,865	187	210,965	3.56 [2.64,4.81]
Chest discomfort	Macitentan	60	220,860	201	210,951	3.51 [2.63,4.68]
Fluid retention	Epoprostenol	45	220,875	150	211,002	3.49 [2.50,4.87]
Cough	Riociguat	46	220,874	152	211,000	3.46 [2.49,4.81]
Pyrexia	Cyclophosphamide	79	220,841	259	210,893	3.43 [2.67,4.42]
Urinary tract infection	Macitentan	59	220,861	193	210,959	3.42 [2.56,4.58]
Pain in jaw	Sildenafil	78	220,842	255	210,897	3.42 [2.66,4.41]
Arthralgia	Macitentan	97	220,823	313	210,839	3.38 [2.69,4.24]
Insomnia	Macitentan	52	220,868	168	210,984	3.38 [2.48,4.62]
Pain in extremity	Macitentan	133	220,787	425	210,727	3.35 [2.76,4.07]
Pyrexia	Macitentan	84	220,836	257	210,895	3.20 [2.50,4.10]
Cough	Macitentan	176	220,744	526	210,626	3.13 [2.64,3.72]
Chest pain	Macitentan	126	220,794	376	210,776	3.13 [2.55,3.83]
Neuropathy peripheral	Acyclovir	86	220,834	251	210,901	3.06 [2.39,3.90]
Pain in jaw	Epoprostenol	134	220,786	378	210,774	2.95 [2.43,3.60]
Oedema peripheral	Macitentan	135	220,785	376	210,776	2.92 [2.40,3.55]
Neuropathy peripheral	Dexamethasone	134	220,786	362	210,790	2.83 [2.32,3.45]
Dyspnoea	Epoprostenol	152	220,768	405	210,747	2.79 [2.32,3.36]
Neuropathy peripheral	Acetaminophen	76	220,844	199	210,953	2.74 [2.10,3.57]
Arthralgia	Selexipag	93	220,827	231	210,921	2.60 [2.04,3.31]
Hypotension	Riociguat	103	220,817	253	210,899	2.57 [2.05,3.23]
Neutrophilia	Clozapine	98	220,822	239	210,913	2.55 [2.02,3.23]
Pain in extremity	Sildenafil	102	220,818	239	210,913	2.45 [1.95,3.09]
Hypotension	Macitentan	194	220,726	451	210,701	2.44 [2.06,2.88]
Fluid retention	Macitentan	224	220,696	515	210,637	2.41 [2.06,2.82]
Dyspnoea	Macitentan	672	220,248	1,518	209,634	2.37 [2.17,2.60]
Pulmonary hypertension	Macitentan	132	220,788	295	210,857	2.34 [1.91,2.87]
Dyspnoea	Riociguat	202	220,718	421	210,731	2.18 [1.85,2.58]
Dyspnoea	Sildenafil	375	220,545	753	210,399	2.10 [1.86,2.38]
Dyspnoea	Selexipag	300	220,620	577	210,575	2.02 [1.75,2.32]
Pneumonia	Macitentan	286	220,634	541	210,611	1.98 [1.72,2.29]
Dyspnoea	Apixaban	212	220,708	396	210,756	1.96 [1.66,2.31]
Neoplasm progression	Palbociclib	248	220,672	443	210,709	1.87 [1.60,2.19]
Dyspnoea	MP glycol-epoetin beta	138	220,782	32	211,120	0.24 [0.17,0.36]
Pyrexia	Deflazacort	50	220,870	0	211,152	0.00 [0.00,0.00]
Haematotoxicity	Carboplatin	0	220,920	46	211,106	- -
Cardiac arrest	Remdesivir	0	220,920	128	211,024	- -
Haematotoxicity	Cisplatin	0	220,920	53	211,099	- -
Insomnia	Elexacaftor	0	220,920	55	211,097	- -
Hypotension	Remdesivir	0	220,920	117	211,035	- -
Respiratory failure	Remdesivir	0	220,920	119	211,033	- -
Type I hypersensitivity	Cetirizine	0	220,920	56	211,096	- -
Bradycardia	Remdesivir	0	220,920	125	211,027	- -
Insomnia	Istradefylline	0	220,920	49	211,103	- -
Hypoxia	Remdesivir	0	220,920	100	211,052	- -
Type I hypersensitivity	Famotidine	0	220,920	55	211,097	- -
Dyspnoea	Remdesivir	0	220,920	67	211,085	- -
Shock haemorrhagic	Rivaroxaban	0	220,920	49	211,103	- -
Tremor	Istradefylline	0	220,920	47	211,105	- -
Type I hypersensitivity	Oxaliplatin	0	220,920	70	211,082	- -
Hallucination	Istradefylline	0	220,920	78	211,074	- -
Haematotoxicity	Thiotepa	0	220,920	46	211,106	- -
