# Supplementary material for: Population-scale identification of differential adverse events before and during a pandemic
Source: Nat Comput Sci. 2021 Oct 5;1(10):666–77. doi: 10.1038/s43588-021-00138-4 (PMC10766557; doi:10.1038/s43588-021-00138-4)
Supplement: Supplementary file 8 — Popularity-based rank of adverse events. Shown are the top 50 adverse events most frequently reported in COVID-19 publications during the pandemic. [file 43588_2021_138_MOESM8_ESM.xlsx]

## Sheet: Sheet 1
Supplementary Data 7: Popularity-based rank of adverse events. Shown are the top 50 adverse events that are most popular in COVID-19 publications during the pandemic. The publication count refers to the number of available publications in the NCBI PubMed database before September 30, 2020. Each publication includes both the adverse drug reaction (such as ‘viral infection’) and ‘COVID’ ( or ‘SARS-…
Adverse event	MedDRA ID	Popularity-based rank	Publication count
Viral infection	10047461	1	43,911
Pneumonitis	10035742	2	43,427
Pneumonia pneumococcal	10035728	3	43,410
Pneumonia	10035664	3	43,410
Lung disorder	10025082	5	42,678
Pneumonia viral	10035737	6	42,673
Respiratory tract infection	10062352	7	42,637
Respiratory disorder	10038683	8	42,603
Upper respiratory tract infection	10046306	9	42,577
Upper respiratory tract inflammation	10049590	10	42,549
Respiratory tract infection viral	10062106	11	36,359
Viral upper respiratory tract infection	10047482	12	36,336
Retained placenta or membranes	10038758	13	8,035
Severe acute respiratory syndrome	10061982	14	7,946
Cardiovascular disorder	10007649	15	4,015
Cardiac infection	10054212	16	3,071
Cardiac death	10049993	17	2,726
Near death experience	10068111	17	2,726
Inflammation	10061218	19	2,568
Angiopathy	10059245	20	2,547
Delivery	10067647	21	2,509
Nervous system disorder	10029202	22	2,396
Pneumonia fungal	10061354	23	2,230
Respiratory tract infection fungal	10060692	24	2,185
Pyrexia	10037660	25	2,167
Febrile infection	10051998	26	1,999
Respiratory distress	10038687	27	1,944
Neoplasm	10028980	28	1,899
Lower respiratory tract infection	10024968	29	1,888
Neoplasm malignant	10028997	29	1,888
Benign neoplasm	10060999	29	1,888
Immune system disorder	10021425	32	1,855
Asymptomatic covid-19	10084459	33	1,844
Cardiac disorder	10061024	34	1,840
Acute respiratory distress syndrome	10001052	35	1,823
Mental disorder	10061284	36	1,745
Exposure to sars-cov-2	10084456	37	1,717
Chronic disease	10076311	37	1,717
Respiratory failure	10038695	39	1,711
Behaviour disorder	10004207	40	1,654
Lower respiratory tract infection viral	10065188	41	1,614
Nosocomial infection	10029803	42	1,508
Critical illness	10077264	43	1,474
Hypertension	10020772	44	1,468
Nervousness	10029216	45	1,447
Hypervigilance	10048533	46	1,443
Feeling jittery	10016338	47	1,442
Anxiety	10002855	47	1,442
Mass	10026865	49	1,434
Cough	10011224	50	1,413
