# Supplementary material for: Population-scale identification of differential adverse events before and during a pandemic
Source: Nat Comput Sci. 2021 Oct 5;1(10):666–77. doi: 10.1038/s43588-021-00138-4 (PMC10766557; doi:10.1038/s43588-021-00138-4)
Supplement: Supplementary file 9 — Results comparison using different report sources. Summary of analysis results while using reports from healthcare professionals and from all reporters, respectively. [file 43588_2021_138_MOESM9_ESM.xlsx]

## Sheet: Sheet 1
Supplementary Data 8: Results comparison using different report sources. Summary of analysis results while using reports from healthcare professionals and from all reporters, respectively. We compare results for the 54 adverse events that are enriched in all patients. The column of ‘Detected?’ shows whether the adverse event is identified as significant by our model while using the particular set…
Adverse event	MedDRA ID	Professionals’ reports			All reporters’ reports
		ROR (95% CI)	p-value	Detected?	ROR (95% CI)	p-value	Detected?
Anxiety	10002855	1.25 [1.17,1.33]	< 9.0*10^{-8}	True	1.49 [1.44,1.53]	< 9.0*10^{-161}	True
Arthralgia	10003239	1.20 [1.15,1.26]	< 1.7*10^{-10}	True	1.11 [1.08,1.15]	< 4.3*10^{-11}	True
Bladder cancer	10005003	2.59 [1.96,3.43]	< 2.2*10^{-8}	True	18.81 [16.63,21.27]	< 0 *10^{0}	True
Bradycardia	10006093	1.38 [1.22,1.56]	< 1.8*10^{-3}	True	1.26 [1.13,1.40]	< 1.6*10^{-3}	True
Cardiac arrest	10007515	1.93 [1.76,2.11]	< 1.2*10^{-43}	True	1.57 [1.45,1.69]	< 3.3*10^{-29}	True
Cardiac disorder	10061024	1.31 [1.18,1.45]	< 2.5*10^{-3}	True	1.54 [1.45,1.63]	< 5.4*10^{-45}	True
Chest discomfort	10008469	1.27 [1.16,1.40]	< 2.4*10^{-3}	True	1.10 [1.03,1.16]	< 1.7*10^{-1}	False
Chest pain	10008479	1.18 [1.10,1.26]	< 2.8*10^{-2}	True	1.01 [0.97,1.06]	< 1.0*10^{0}	False
Cognitive disorder	10057668	1.46 [1.26,1.70]	< 3.7*10^{-3}	True	1.30 [1.20,1.42]	< 7.5*10^{-8}	True
Confusional state	10010305	1.40 [1.30,1.51]	< 6.4*10^{-15}	True	1.14 [1.09,1.20]	< 2.6*10^{-6}	True
Cough	10011224	1.23 [1.17,1.30]	< 7.3*10^{-10}	True	1.09 [1.06,1.13]	< 1.2*10^{-5}	True
Delusion	10012239	2.53 [2.08,3.07]	< 1.6*10^{-18}	True	2.01 [1.74,2.33]	< 6.0*10^{-20}	True
Dementia	10012267	1.68 [1.41,2.00]	< 3.5*10^{-5}	True	1.57 [1.42,1.74]	< 7.7*10^{-17}	True
Dizziness postural	10013578	2.05 [1.61,2.62]	< 3.6*10^{-5}	True	1.54 [1.28,1.86]	< 1.6*10^{-4}	True
Dyspnoea	10013968	1.19 [1.15,1.24]	< 3.1*10^{-16}	True	1.03 [1.00,1.05]	< 1.0*10^{0}	False
Dystonia	10013983	2.51 [1.88,3.34]	< 7.0*10^{-7}	True	1.42 [1.16,1.74]	< 4.1*10^{-2}	True
Fluid overload	10016803	1.38 [1.21,1.58]	< 2.3*10^{-2}	True	1.16 [1.03,1.31]	< 7.5*10^{-1}	False
Fluid retention	10016807	1.44 [1.32,1.58]	< 8.1*10^{-12}	True	1.20 [1.12,1.28]	< 8.6*10^{-6}	True
Gait disturbance	10017577	1.37 [1.27,1.47]	< 4.5*10^{-14}	True	1.16 [1.11,1.21]	< 2.0*10^{-10}	True
Gastrointestinal haemorrhage	10017955	1.68 [1.54,1.82]	< 2.2*10^{-31}	True	1.51 [1.43,1.59]	< 2.3*10^{-56}	True
Haematuria	10018867	1.43 [1.23,1.66]	< 3.9*10^{-2}	True	1.50 [1.37,1.66]	< 2.8*10^{-15}	True
Haemorrhagic stroke	10019016	2.44 [1.80,3.29]	< 1.4*10^{-5}	True	2.04 [1.69,2.45]	< 5.4*10^{-13}	True
Hallucination	10019063	2.42 [2.21,2.65]	< 5.7*10^{-88}	True	1.85 [1.73,1.97]	< 1.2*10^{-79}	True
Hypertension	10020772	1.26 [1.18,1.36]	< 1.8*10^{-6}	True	1.11 [1.06,1.16]	< 1.6*10^{-4}	True
Hypoacusis	10048865	1.82 [1.60,2.08]	< 7.8*10^{-16}	True	1.60 [1.50,1.72]	< 2.5*10^{-41}	True
Hypogammaglobulinaemia	10020983	7.68 [5.14,11.48]	< 4.0*10^{-31}	True	4.07 [3.03,5.46]	< 3.7*10^{-24}	True
Hypotension	10021097	1.18 [1.11,1.25]	< 1.3*10^{-4}	True	1.06 [1.01,1.11]	< 8.1*10^{-1}	False
Hypothermia	10021113	2.44 [1.79,3.33]	< 4.0*10^{-5}	True	2.02 [1.53,2.65]	< 1.9*10^{-5}	True
Hypoxia	10021143	1.48 [1.33,1.64]	< 8.0*10^{-9}	True	1.36 [1.24,1.50]	< 1.1*10^{-8}	True
Insomnia	10022437	1.19 [1.12,1.26]	< 2.1*10^{-4}	True	1.08 [1.04,1.12]	< 4.2*10^{-4}	True
Internal haemorrhage	10075192	2.47 [1.92,3.18]	< 2.0*10^{-9}	True	1.08 [0.98,1.20]	< 1.0*10^{0}	False
Melanocytic naevus	10027145	2.78 [2.04,3.79]	< 8.7*10^{-8}	True	2.00 [1.58,2.54]	< 2.5*10^{-7}	True
Memory impairment	10027175	1.35 [1.25,1.46]	< 2.5*10^{-10}	True	1.23 [1.18,1.28]	< 1.2*10^{-19}	True
Neoplasm progression	10061309	1.61 [1.43,1.82]	< 1.6*10^{-11}	True	1.38 [1.27,1.50]	< 1.9*10^{-13}	True
Neuroleptic malignant syndrome	10029282	2.52 [1.77,3.58]	< 7.3*10^{-4}	True	1.94 [1.43,2.64]	< 6.9*10^{-4}	True
Neuropathy peripheral	10029331	1.92 [1.78,2.08]	< 7.1*10^{-60}	True	1.50 [1.41,1.58]	< 1.8*10^{-44}	True
Neurotoxicity	10029350	1.45 [1.25,1.69]	< 1.1*10^{-2}	True	1.23 [1.07,1.42]	< 1.7*10^{-1}	False
Neutrophilia	10029379	2.54 [2.02,3.20]	< 7.6*10^{-13}	True	2.02 [1.64,2.48]	< 5.5*10^{-10}	True
Oedema peripheral	10030124	1.50 [1.37,1.64]	< 3.0*10^{-15}	True	1.34 [1.24,1.44]	< 8.1*10^{-14}	True
Pain in extremity	10033425	1.21 [1.15,1.28]	< 1.4*10^{-8}	True	1.09 [1.05,1.12]	< 6.0*10^{-5}	True
Pain in jaw	10033433	1.74 [1.57,1.93]	< 4.9*10^{-22}	True	1.35 [1.24,1.47]	< 5.5*10^{-10}	True
Pneumonia	10035664	1.14 [1.09,1.19]	< 2.2*10^{-4}	True	1.04 [1.00,1.07]	< 1.0*10^{0}	False
Premature delivery	10036595	1.82 [1.49,2.21]	< 2.1*10^{-5}	True	1.26 [1.10,1.45]	< 4.5*10^{-2}	True
Psoriatic arthropathy	10037162	1.43 [1.28,1.59]	< 3.1*10^{-6}	True	1.54 [1.41,1.69]	< 6.9*10^{-20}	True
Pulmonary hypertension	10037400	1.51 [1.32,1.72]	< 5.5*10^{-6}	True	1.25 [1.12,1.40]	< 4.5*10^{-3}	True
Pyrexia	10037660	1.20 [1.14,1.26]	< 3.5*10^{-8}	True	1.16 [1.11,1.20]	< 1.3*10^{-12}	True
Rectal haemorrhage	10038063	1.55 [1.33,1.81]	< 1.8*10^{-4}	True	1.51 [1.38,1.66]	< 1.4*10^{-17}	True
Respiratory arrest	10038669	6.85 [5.46,8.60]	< 1.1*10^{-87}	True	3.39 [2.88,3.98]	< 1.4*10^{-57}	True
Respiratory failure	10038695	1.36 [1.24,1.49]	< 1.0*10^{-7}	True	1.24 [1.15,1.34]	< 1.1*10^{-6}	True
Shock haemorrhagic	10049771	2.50 [1.76,3.55]	< 1.0*10^{-3}	True	3.19 [2.46,4.14]	< 1.2*10^{-19}	True
Tremor	10044565	1.20 [1.11,1.29]	< 3.8*10^{-2}	True	1.05 [1.00,1.10]	< 1.0*10^{0}	False
Urinary tract infection	10046571	1.37 [1.29,1.46]	< 2.3*10^{-19}	True	1.16 [1.12,1.21]	< 8.4*10^{-11}	True
Visual acuity reduced	10047531	2.76 [2.05,3.71]	< 1.8*10^{-8}	True	1.58 [1.33,1.88]	< 1.2*10^{-5}	True
Vitreous floaters	10047654	3.85 [2.91,5.10]	< 3.1*10^{-21}	True	2.17 [1.82,2.59]	< 4.2*10^{-17}	True
