# Supplementary material for: Population-scale identification of differential adverse events before and during a pandemic
Source: Nat Comput Sci. 2021 Oct 5;1(10):666–77. doi: 10.1038/s43588-021-00138-4 (PMC10766557; doi:10.1038/s43588-021-00138-4)
Supplement: Supplementary file 10 — Distribution of reporters for each enriched adverse event. Shown are the number of reports submitted by category of qualification for each of 54 adverse events that are enriched in all patients. [file 43588_2021_138_MOESM10_ESM.xlsx]

## Sheet: Sheet 1
Supplementary Data 9: Distribution of reporters for each enriched adverse event. Shown are the number of reports submitted by category of qualification for each of 54 adverse events that are enriched in all patients. Year ‘2019’ and ‘2020’ refer to the period from March 11 to September 30 in 2019 (i.e., before the pandemic) and 2020 (i.e., the pandemic period), respectively. The rows are ranked b…
Adverse event	Year	Physician	Pharmacist	Other-prof	Lawyer	Customer	Count-prof	Count-nonprof	Count-all
Anxiety	2019	784	230	763	972	4,672	1,777	5,644	7,421
Anxiety	2020	902	239	972	2,826	6,777	2,113	9,603	11,716
Arthralgia	2019	1,288	593	1,385	187	4,448	3,266	4,635	7,901
Arthralgia	2020	1,375	437	1,932	105	5,548	3,744	5,653	9,397
Bladder cancer	2019	38	6	25	101	93	69	194	263
Bladder cancer	2020	134	11	26	4,740	291	171	5,031	5,202
Bradycardia	2019	132	75	248	0	114	455	114	569
Bradycardia	2020	181	188	232	16	122	601	138	739
Cardiac arrest	2019	210	84	431	7	266	725	273	998
Cardiac arrest	2020	556	189	586	44	285	1,331	329	1,660
Chest discomfort	2019	244	212	370	3	1,076	826	1,079	1,905
Chest discomfort	2020	299	185	521	3	1,192	1,005	1,195	2,200
Chest pain	2019	510	335	750	23	1,830	1,595	1,853	3,448
Chest pain	2020	534	255	1,001	45	1,897	1,790	1,942	3,732
Confusional state	2019	491	236	502	164	1,559	1,229	1,723	2,952
Confusional state	2020	754	213	671	28	1,882	1,638	1,910	3,548
Cough	2019	841	470	1,140	16	3,767	2,451	3,783	6,234
Cough	2020	931	415	1,528	39	4,305	2,874	4,344	7,218
Delusion	2019	67	16	60	2	112	143	114	257
Delusion	2020	237	10	98	3	194	345	197	542
Dementia	2019	94	35	77	5	372	206	377	583
Dementia	2020	174	37	120	1	640	331	641	972
Dizziness postural	2019	27	22	48	0	85	97	85	182
Dizziness postural	2020	69	16	105	2	102	190	104	294
Dyspnoea	2019	1,737	1,052	2,625	21	6,718	5,414	6,739	12,153
Dyspnoea	2020	1,828	964	3,338	54	6,961	6,130	7,015	13,145
Dystonia	2019	28	7	31	0	88	66	88	154
Dystonia	2020	72	25	61	2	66	158	68	226
Fluid overload	2019	87	41	248	0	110	376	110	486
Fluid overload	2020	96	66	334	0	99	496	99	595
Fluid retention	2019	194	173	459	4	626	826	630	1,456
Fluid retention	2020	256	148	734	3	681	1,138	684	1,822
Gait disturbance	2019	559	223	565	45	2,696	1,347	2,741	4,088
Gait disturbance	2020	876	137	745	65	3,151	1,758	3,216	4,974
Gastrointestinal haemorrhage	2019	422	153	339	17	1,501	914	1,518	2,432
Gastrointestinal haemorrhage	2020	199	180	1,083	132	2,247	1,462	2,379	3,841
Haematuria	2019	117	40	136	5	372	293	377	670
Haematuria	2020	107	47	245	54	606	399	660	1,059
Haemorrhagic stroke	2019	28	11	22	2	101	61	103	164
Haemorrhagic stroke	2020	20	19	103	12	194	142	206	348
Hallucination	2019	301	120	278	2	677	699	679	1,378
Hallucination	2020	1,114	70	426	14	1,073	1,610	1,087	2,697
Hypertension	2019	538	206	614	39	2,008	1,358	2,047	3,405
Hypertension	2020	673	212	753	47	2,405	1,638	2,452	4,090
Hypogammaglobulinaemia	2019	9	0	18	0	28	27	28	55
Hypogammaglobulinaemia	2020	161	1	36	0	36	198	36	234
Hypotension	2019	791	362	1,133	16	1,057	2,286	1,073	3,359
Hypotension	2020	809	421	1,340	31	1,117	2,570	1,148	3,718
Hypothermia	2019	26	5	26	0	17	57	17	74
Hypothermia	2020	44	20	69	0	24	133	24	157
Hypoxia	2019	198	73	303	3	119	574	122	696
Hypoxia	2020	286	149	374	7	160	809	167	976
Insomnia	2019	754	386	831	28	4,100	1,971	4,128	6,099
Insomnia	2020	914	279	1,045	75	4,649	2,238	4,724	6,962
Melanocytic naevus	2019	38	8	9	0	44	55	44	99
Melanocytic naevus	2020	128	4	14	3	59	146	62	208
Memory impairment	2019	424	299	429	5	2,548	1,152	2,553	3,705
Memory impairment	2020	655	178	649	38	3,309	1,482	3,347	4,829
Neuroleptic malignant syndrome	2019	13	7	24	0	14	44	14	58
Neuroleptic malignant syndrome	2020	73	7	26	1	12	106	13	119
Neuropathy peripheral	2019	314	298	382	23	943	994	966	1,960
Neuropathy peripheral	2020	471	796	550	52	1,256	1,817	1,308	3,125
Neurotoxicity	2019	99	16	178	0	27	293	27	320
Neurotoxicity	2020	183	25	198	0	38	406	38	444
Neutrophilia	2019	31	26	46	0	28	103	28	131
Neutrophilia	2020	92	42	116	0	23	250	23	273
Oedema peripheral	2019	254	188	373	4	444	815	448	1,263
Oedema peripheral	2020	352	152	664	3	606	1,168	609	1,777
Pain in extremity	2019	1,015	420	1,178	31	3,718	2,613	3,749	6,362
Pain in extremity	2020	1,150	299	1,565	43	4,308	3,014	4,351	7,365
Pain in jaw	2019	167	64	331	3	300	562	303	865
Pain in jaw	2020	197	66	671	1	290	934	291	1,225
Pneumonia	2019	1,013	1,122	1,573	38	3,078	3,708	3,116	6,824
Pneumonia	2020	1,213	810	1,998	47	3,394	4,021	3,441	7,462
Premature delivery	2019	105	4	45	3	95	154	98	252
Premature delivery	2020	195	2	70	1	35	267	36	303
Psoriatic arthropathy	2019	101	153	287	1	209	541	210	751
Psoriatic arthropathy	2020	220	114	403	0	490	737	490	1,227
Pulmonary hypertension	2019	90	42	252	2	143	384	145	529
Pulmonary hypertension	2020	120	58	375	5	141	553	146	699
Pyrexia	2019	1,015	565	1,182	16	2,157	2,762	2,173	4,935
Pyrexia	2020	1,191	426	1,543	28	2,721	3,160	2,749	5,909
Rectal haemorrhage	2019	120	54	96	8	462	270	470	740
Rectal haemorrhage	2020	69	52	280	52	728	401	780	1,181
Respiratory arrest	2019	31	17	38	2	94	86	96	182
Respiratory arrest	2020	297	19	246	13	87	562	100	662
Respiratory failure	2019	290	106	475	36	237	871	273	1,144
Respiratory failure	2020	446	184	500	28	326	1,130	354	1,484
Tremor	2019	454	269	537	26	2,141	1,260	2,167	3,427
Tremor	2020	553	235	651	161	2,186	1,439	2,347	3,786
Urinary tract infection	2019	606	376	753	16	2,014	1,735	2,030	3,765
Urinary tract infection	2020	776	279	1,217	16	2,525	2,272	2,541	4,813
Visual acuity reduced	2019	34	7	19	0	135	60	135	195
Visual acuity reduced	2020	120	1	37	2	171	158	173	331
Vitreous floaters	2019	21	17	24	6	104	62	110	172
Vitreous floaters	2020	155	9	64	6	160	228	166	394
Hypoacusis	2019	162	46	142	0	952	350	952	1,302
Hypoacusis	2020	331	46	232	4	1,591	609	1,595	2,204
Shock haemorrhagic	2019	25	5	14	0	30	44	30	74
Shock haemorrhagic	2020	19	10	76	5	135	105	140	245
Cognitive disorder	2019	122	48	131	11	575	301	586	887
Cognitive disorder	2020	205	50	166	23	777	421	800	1,221
Cardiac disorder	2019	202	212	254	6	1,022	668	1,028	1,696
Cardiac disorder	2020	268	168	398	34	1,912	834	1,946	2,780
Neoplasm progression	2019	196	40	215	1	532	451	533	984
Neoplasm progression	2020	305	53	336	1	724	694	725	1,419
Internal haemorrhage	2019	19	18	49	2	586	86	588	674
Internal haemorrhage	2020	29	18	156	14	544	203	558	761
