# Supplementary material for: Population-scale identification of differential adverse events before and during a pandemic
Source: Nat Comput Sci. 2021 Oct 5;1(10):666–77. doi: 10.1038/s43588-021-00138-4 (PMC10766557; doi:10.1038/s43588-021-00138-4)
Supplement: Supplementary file 11 — Summary of statistics for adverse events overlaps with indications in female patients. Shown are statistics of reports for drug–adverse event pairs identified in women. [file 43588_2021_138_MOESM11_ESM.xlsx]

## Sheet: Sheet 1
Supplementary Data 10: Summary of statistics for adverse events overlaps with indications in female patients. Shown are statistics of reports for drug-adverse event pairs identified in women (Figure 4a). The ‘#-reports’ denotes the number of reports involving the particular drug (#-reports = A+B+C+D). Among these reports, the ‘A’, ‘B’, ‘C’, and ‘D’ denote the number of reports that regard the adv…
Drug	Adverse event	#-reports	A	B	C	D	Significant?
Acetaminophen	Neuropathy peripheral	11,448	13	187	186	11,062	True
Acetaminophen	Cardiac arrest	11,448	0	2	177	11,269	False
Acetaminophen	Back pain	11,448	11	253	263	10,921	False
Acetaminophen	Respiratory arrest	11,448	0	0	114	11,334	False
Acetaminophen	Urinary tract infection	11,448	9	55	238	11,146	True
Acetaminophen	Pyrexia	11,448	19	223	282	10,924	True
Acetaminophen	Anxiety	11,448	28	323	196	10,901	True
Acetaminophen	Hypertension	11,448	8	540	167	10,733	False
Acyclovir	Neuropathy peripheral	4,383	8	37	243	4,095	False
Alprazolam	Cardiac arrest	2,772	2	1	115	2,654	False
Alprazolam	Respiratory arrest	2,772	0	0	98	2,674	False
Amlodipine	Dyspnoea	5,835	4	35	352	5,444	False
Apixaban	Chest discomfort	4,574	0	1	63	4,510	False
Apixaban	Pulmonary hypertension	4,574	20	113	56	4,385	True
Apixaban	Chest pain	4,574	0	15	126	4,433	False
Apixaban	Flushing	4,574	0	0	66	4,508	False
Apixaban	Dyspnoea	4,574	2	21	394	4,157	False
Apixaban	Pain in jaw	4,574	0	0	103	4,471	False
Carbidopa	Hallucination	1,977	233	399	171	1,174	True
Certolizumab pegol	Psoriatic arthropathy	6,662	85	645	10	5,922	True
Certolizumab pegol	Dyspnoea	6,662	0	0	63	6,599	False
Certolizumab pegol	Influenza	6,662	4	3	65	6,590	True
Certolizumab pegol	Cough	6,662	0	0	41	6,621	False
Certolizumab pegol	Pain in extremity	6,662	0	1	77	6,584	False
Clonazepam	Respiratory arrest	2,104	0	0	37	2,067	False
Cyclophosphamide	Hypotension	2,195	1	6	112	2,076	False
Cyclophosphamide	Hypoxia	2,195	0	1	76	2,118	False
Cyclophosphamide	Pyrexia	2,195	3	11	256	1,925	False
Dexamethasone	Neuropathy peripheral	7,259	10	47	352	6,850	False
Elexacaftor	Cough	1,861	0	3	120	1,738	False
Elexacaftor	Insomnia	1,861	0	5	55	1,801	False
Elexacaftor	Influenza	1,861	0	1	58	1,802	False
Epinephrine	Urinary tract infection	1,758	1	3	50	1,704	False
Epinephrine	Pyrexia	1,758	3	7	59	1,689	False
Epoprostenol	Fluid overload	1,000	1	0	78	921	False
Epoprostenol	Cough	1,000	1	5	133	861	False
Epoprostenol	Arthralgia	1,000	0	1	138	861	False
Epoprostenol	Chest pain	1,000	0	0	171	829	False
Epoprostenol	Pain in jaw	1,000	0	0	378	622	False
Epoprostenol	Back pain	1,000	0	1	79	920	False
Epoprostenol	Hypotension	1,000	2	3	129	866	False
Epoprostenol	Pyrexia	1,000	0	6	105	889	False
Epoprostenol	Pain in extremity	1,000	0	1	187	812	False
Epoprostenol	Pulmonary hypertension	1,000	18	203	70	709	False
Epoprostenol	Fluid retention	1,000	1	0	149	850	False
Epoprostenol	Pneumonia	1,000	1	12	106	881	False
Epoprostenol	Chest discomfort	1,000	0	0	64	936	False
Epoprostenol	Palpitations	1,000	0	0	176	824	False
Epoprostenol	Dyspnoea	1,000	2	4	403	591	False
Epoprostenol	Flushing	1,000	0	0	254	746	False
Fentanyl	Respiratory arrest	2,031	0	0	73	1,958	False
Fentanyl	Cardiac arrest	2,031	1	2	98	1,930	False
Fingolimod	Urinary tract infection	1,379	1	5	76	1,297	False
Fingolimod	Melanocytic naevus	1,379	0	0	118	1,261	False
Fludarabine	Pyrexia	728	3	6	205	514	False
Fludarabine	Hypotension	728	0	3	88	637	False
Fludarabine	Hypoxia	728	0	1	60	667	False
Gabapentin	Cardiac arrest	6,836	1	1	84	6,750	False
Gabapentin	Neuropathy peripheral	6,836	19	263	180	6,374	False
Human immunoglobulin g	Pyrexia	2,432	0	4	122	2,306	False
Hydroxyprogesterone caproate	Premature delivery	570	149	139	4	278	True
Lenalidomide	Neuropathy peripheral	13,716	12	49	832	12,823	True
Lenalidomide	Renal impairment	13,716	0	0	129	13,587	False
Levothyroxine	Neuropathy peripheral	6,548	6	126	122	6,294	False
Lorazepam	Neuropathy peripheral	2,930	1	39	70	2,820	False
Macitentan	Pneumonia	4,732	4	1	537	4,190	False
Macitentan	Back pain	4,732	1	6	219	4,506	False
Macitentan	Insomnia	4,732	0	5	168	4,559	False
Macitentan	Pyrexia	4,732	1	1	256	4,474	False
Macitentan	Pain in extremity	4,732	0	1	425	4,306	False
Macitentan	Hypotension	4,732	1	2	450	4,279	False
Macitentan	Pain in jaw	4,732	0	0	379	4,353	False
Macitentan	Fluid retention	4,732	3	4	512	4,213	False
Macitentan	Influenza	4,732	0	1	174	4,557	False
Macitentan	Urinary tract infection	4,732	6	2	187	4,537	True
Macitentan	Fluid overload	4,732	0	0	191	4,541	False
Macitentan	Arthralgia	4,732	2	4	311	4,415	False
Macitentan	Cough	4,732	3	5	523	4,201	False
Macitentan	Dyspnoea	4,732	10	4	1,508	3,210	False
Macitentan	Flushing	4,732	0	0	251	4,481	False
Macitentan	Pulmonary hypertension	4,732	67	601	228	3,836	True
Macitentan	Chest pain	4,732	0	3	376	4,353	False
Macitentan	Chest discomfort	4,732	0	0	201	4,531	False
Macitentan	Oedema peripheral	4,732	2	3	374	4,353	False
Macitentan	Palpitations	4,732	0	0	281	4,451	False
Macitentan	Dizziness postural	4,732	0	0	55	4,677	False
Macitentan	Anxiety	4,732	4	12	131	4,585	False
Methadone	Respiratory arrest	677	0	0	37	640	False
Methadone	Cardiac arrest	677	0	0	49	628	False
Methoxy polyethylene glycol-epoetin beta	Dyspnoea	200	0	0	32	168	False
Mirtazapine	Cardiac arrest	1,057	1	2	28	1,026	False
Oxycodone	Cardiac arrest	3,877	0	1	78	3,798	False
Oxycodone	Respiratory arrest	3,877	0	0	62	3,815	False
Oxygen	Pneumonia	772	1	11	135	625	False
Oxygen	Arthralgia	772	1	4	55	712	False
Oxygen	Dyspnoea	772	4	14	280	474	False
Oxygen	Oedema peripheral	772	1	6	77	688	False
Palbociclib	Neoplasm progression	2,841	0	0	443	2,398	False
Pimavanserin	Gait disturbance	4,483	0	3	168	4,312	False
Pimavanserin	Insomnia	4,483	0	12	108	4,363	False
Pimavanserin	Confusional state	4,483	1	2	366	4,114	False
Pimavanserin	Hallucination	4,483	718	1,593	427	1,745	True
Pimavanserin	Urinary tract infection	4,483	2	3	115	4,363	False
Pimavanserin	Anxiety	4,483	4	30	71	4,378	False
Pomalidomide	Neuropathy peripheral	4,392	1	12	195	4,184	False
Pregabalin	Hypoacusis	4,235	0	0	129	4,106	False
Pregabalin	Memory impairment	4,235	0	0	195	4,040	False
Remdesivir	Hypoxia	3,019	2	10	98	2,909	False
Remdesivir	Cardiac arrest	3,019	0	0	128	2,891	False
Remdesivir	Hypotension	3,019	2	14	115	2,888	False
Remdesivir	Renal impairment	3,019	0	0	83	2,936	False
Riociguat	Chest pain	1,531	0	0	109	1,422	False
Riociguat	Arthralgia	1,531	0	2	125	1,404	False
Riociguat	Oedema peripheral	1,531	0	2	149	1,380	False
Riociguat	Pyrexia	1,531	1	0	77	1,453	False
Riociguat	Back pain	1,531	0	0	75	1,456	False
Riociguat	Hypotension	1,531	0	0	253	1,278	False
Riociguat	Cough	1,531	1	1	151	1,378	False
Riociguat	Flushing	1,531	0	0	85	1,446	False
Riociguat	Palpitations	1,531	0	0	89	1,442	False
Riociguat	Pain in extremity	1,531	0	1	138	1,392	False
Riociguat	Dyspnoea	1,531	3	3	418	1,107	False
Riociguat	Pain in jaw	1,531	0	0	152	1,379	False
Riociguat	Chest discomfort	1,531	0	0	67	1,464	False
Riociguat	Fluid retention	1,531	1	3	151	1,376	False
Rivaroxaban	Gastrointestinal haemorrhage	4,679	0	0	855	3,824	False
Selexipag	Cough	1,887	2	2	159	1,724	False
Selexipag	Back pain	1,887	1	8	119	1,759	False
Selexipag	Oedema peripheral	1,887	0	1	115	1,771	False
Selexipag	Urinary tract infection	1,887	1	2	69	1,815	False
Selexipag	Arthralgia	1,887	1	2	230	1,654	False
Selexipag	Dyspnoea	1,887	3	2	574	1,308	False
Selexipag	Chest discomfort	1,887	0	0	85	1,802	False
Selexipag	Fluid retention	1,887	1	1	166	1,719	False
Selexipag	Hypotension	1,887	0	1	209	1,677	False
Selexipag	Pyrexia	1,887	0	0	107	1,780	False
Selexipag	Pneumonia	1,887	0	1	216	1,670	False
Selexipag	Insomnia	1,887	0	2	116	1,769	False
Sildenafil	Oedema peripheral	2,846	2	3	164	2,677	False
Sildenafil	Insomnia	2,846	1	16	107	2,722	False
Sildenafil	Anxiety	2,846	3	23	85	2,735	False
Sildenafil	Pain in extremity	2,846	1	3	238	2,604	False
Sildenafil	Fluid retention	2,846	1	4	236	2,605	False
Sildenafil	Pyrexia	2,846	3	4	152	2,687	False
Sildenafil	Chest pain	2,846	0	7	210	2,629	False
Sildenafil	Pain in jaw	2,846	0	0	255	2,591	False
Sildenafil	Flushing	2,846	0	0	167	2,679	False
Sildenafil	Palpitations	2,846	0	1	155	2,690	False
Sildenafil	Chest discomfort	2,846	0	1	120	2,725	False
Sildenafil	Cough	2,846	4	9	238	2,595	False
Sildenafil	Dyspnoea	2,846	8	13	745	2,080	False
Sildenafil	Arthralgia	2,846	1	7	176	2,662	False
Sildenafil	Pulmonary hypertension	2,846	48	454	126	2,218	False
Sodium chloride	Pyrexia	2,108	3	37	106	1,962	False
Sodium oxybate	Anxiety	1,193	5	16	97	1,075	False
Tadalafil	Palpitations	2,018	0	0	132	1,886	False
Tadalafil	Pneumonia	2,018	2	3	202	1,811	False
Tadalafil	Back pain	2,018	0	5	108	1,905	False
Tadalafil	Dyspnoea	2,018	5	1	566	1,446	False
Tadalafil	Cough	2,018	1	1	214	1,802	False
Tadalafil	Flushing	2,018	0	0	162	1,856	False
Tisagenlecleucel	Hypotension	495	0	0	87	408	False
Tisagenlecleucel	Pyrexia	495	3	0	198	294	False
Trazodone	Cardiac arrest	2,126	1	1	53	2,071	False
Treprostinil	Chest discomfort	2,849	0	0	117	2,732	False
Treprostinil	Cough	2,849	0	1	316	2,532	False
Treprostinil	Pain in extremity	2,849	0	1	233	2,615	False
Treprostinil	Dyspnoea	2,849	4	3	790	2,052	False
Treprostinil	Oedema peripheral	2,849	1	2	179	2,667	False
Warfarin	Arthralgia	2,947	1	11	113	2,822	False
