# Supplementary material for: Population-scale identification of differential adverse events before and during a pandemic
Source: Nat Comput Sci. 2021 Oct 5;1(10):666–77. doi: 10.1038/s43588-021-00138-4 (PMC10766557; doi:10.1038/s43588-021-00138-4)
Supplement: Supplementary file 12 — Summary of statistics for adverse event overlaps with indications in male patients. Shown are statistics of reports for drug–adverse event pairs identified in men. [file 43588_2021_138_MOESM12_ESM.xlsx]

## Sheet: Sheet 1
Supplementary Data 11: Summary of statistics for adverse events overlaps with indications in male patients. Shown Are statistics of reports for drug-adverse event pairs identified in men (Figure 4b). The ‘#-reports’ denote the numbers of reported involving the particular drug (#-reports = A+B+C+D). Among these reports, the ‘A’, ‘B’, ‘C’, and ‘D’ denote the number of reports that regard the advers…
Drug	Adverse event	#-reports	A	B	C	D	Significant?
Acetaminophen	Cardiac arrest	11,448	0	2	177	11,269	False
Acetaminophen	Respiratory arrest	11,448	0	0	114	11,334	False
Acyclovir	Neuropathy peripheral	4,383	8	37	243	4,095	False
Alprazolam	Respiratory arrest	2,772	0	0	98	2,674	False
Alprazolam	Cardiac arrest	2,772	2	1	115	2,654	False
Amphetamine	Respiratory arrest	1,118	0	0	33	1,085	False
Atorvastatin	Hallucination	6,198	37	86	44	6,031	True
Azithromycin	Cardiac arrest	2,413	0	1	47	2,365	False
Bortezomib	Neuropathy peripheral	1,585	3	10	170	1,402	False
Carbidopa	Hallucination	1,977	233	399	171	1,174	True
Carbidopa	Confusional state	1,977	1	0	143	1,833	False
Clopidogrel	Gastrointestinal haemorrhage	2,098	1	1	122	1,974	False
Clozapine	Neutrophilia	2,006	0	0	239	1,767	False
Cyclophosphamide	Cytokine release syndrome	2,195	1	6	234	1,954	False
Cyclophosphamide	Hypogammaglobulinaemia	2,195	1	5	153	2,036	False
Dabigatran	Gastrointestinal haemorrhage	292	0	0	28	264	False
Dexamethasone	Neuropathy peripheral	7,259	10	47	352	6,850	True
Diamorphine	Respiratory arrest	292	0	0	36	256	False
Diphenhydramine	Cardiac arrest	3,281	0	2	70	3,209	False
Diphenhydramine	Respiratory arrest	3,281	0	0	44	3,237	False
Enoxaparin	Cardiac arrest	1,718	0	1	57	1,660	False
Fentanyl	Respiratory arrest	2,031	0	0	73	1,958	False
Fentanyl	Cardiac arrest	2,031	1	2	98	1,930	False
Fludarabine	Hypogammaglobulinaemia	728	1	0	148	579	False
Fludarabine	Cytokine release syndrome	728	1	5	226	496	False
Gabapentin	Neuropathy peripheral	6,836	19	263	180	6,374	True
Lenalidomide	Neuropathy peripheral	13,716	12	49	832	12,823	True
Naltrexone	Alcoholism	1,826	246	926	7	647	True
Norepinephrine	Respiratory failure	572	0	9	43	520	False
Oxycodone	Respiratory arrest	3,877	0	0	62	3,815	False
Pimavanserin	Confusional state	4,483	1	2	366	4,114	False
Pimavanserin	Delusion	4,483	176	1,987	93	2,227	True
Pimavanserin	Hallucination	4,483	718	1,593	427	1,745	True
Pimavanserin	Dementia	4,483	3	47	100	4,333	False
Pomalidomide	Neuropathy peripheral	4,392	1	12	195	4,184	False
Quetiapine	Hallucination	1,727	88	122	75	1,442	True
Rasagiline	Hallucination	282	40	43	29	170	True
Remdesivir	Cardiac arrest	3,019	0	0	128	2,891	False
Remdesivir	Respiratory failure	3,019	2	25	117	2,875	False
Risperidone	Cardiac arrest	865	2	0	47	816	False
Risperidone	Respiratory failure	865	0	0	23	842	False
Rivaroxaban	Internal haemorrhage	4,679	0	0	101	4,578	False
Rivaroxaban	Rectal haemorrhage	4,679	0	0	179	4,500	False
Rivaroxaban	Gastrointestinal haemorrhage	4,679	0	0	855	3,824	False
Tamsulosin	Neuropathy peripheral	2,093	1	32	65	1,995	False
Tamsulosin	Hallucination	2,093	30	49	24	1,990	True
Tisagenlecleucel	Cytokine release syndrome	495	2	4	243	246	False
Tisagenlecleucel	Hypogammaglobulinaemia	495	1	0	150	344	False
Tocilizumab	Cardiac arrest	1,086	0	0	29	1,057	False
