# Supplementary material for: Population-scale identification of differential adverse events before and during a pandemic
Source: Nat Comput Sci. 2021 Oct 5;1(10):666–77. doi: 10.1038/s43588-021-00138-4 (PMC10766557; doi:10.1038/s43588-021-00138-4)
Supplement: Supplementary file 13 — Results of disproportionality estimation and historical trend; demographic distribution before and during the pandemic. [file 43588_2021_138_MOESM13_ESM.xlsx]

## Sheet: panel_b
SE	name	logROR	logp
10000029	5-alpha-reductase deficiency	inf	0
10000044	abdomen crushing	inf	0
10000050	abdominal adhesions	-0.177932	0
10000059	abdominal discomfort	-0.0285494	0
10000060	abdominal distension	0.0616601	0
10000077	abdominal mass	-0.534643	0
10000081	abdominal pain	-0.00646665	0
10000084	abdominal pain lower	0.14146	0
10000087	abdominal pain upper	0.0366491	0
10000090	abdominal rigidity	0.268383	0
10000097	abdominal tenderness	0.0682257	0
10000099	abdominal wall abscess	0.556068	0
10000101	abdominal wall anomaly	negative inf	0
10000125	abnormal dreams	-0.069761	0
10000133	abnormal faeces	-0.0861379	0
10000153	abnormal labour	negative inf	0
10000159	abnormal loss of weight	0.0044014	0
10000162	abnormal palmar/plantar creases	-0.647933	0
10000173	abnormal sensation in eye	0.0452253	0
10000188	abnormal weight gain	0.579365	0
10000209	aborted pregnancy	inf	0
10000210	abortion	-0.542581	0
10000220	abortion induced	-0.155484	0
10000228	abortion infected	inf	0
10000230	abortion missed	1.99116	0
10000234	abortion spontaneous	0.354419	0
10000242	abortion threatened	-0.647929	0
10000269	abscess	0.304226	0
10000272	abscess bacterial	0.89254	0
10000279	abscess drainage	0.15059	0
10000285	abscess intestinal	-1.20759	0
10000311	abscess oral	0.0452251	0
10000317	abscess sterile	1.43153	0
10000349	acanthosis	0.0452226	0
10000350	acanthosis nigricans	0.045223	0
10000358	accelerated hypertension	-0.647929	0
10000369	accident	-0.302288	0
10000370	accident at home	0.450693	0
10000372	accident at work	0.212288	0
10000383	accidental poisoning	-0.935629	0
10000389	accommodation disorder	negative inf	0
10000397	acetabulum fracture	1.43153	0
10000410	acetonaemia	negative inf	0
10000456	acid base balance	inf	0
10000457	acid base balance abnormal	1.43153	0
10000483	acid-base balance disorder mixed	negative inf	0
10000486	acidosis	0.0566741	0
10000489	acidosis hyperchloraemic	inf	0
10000496	acne	0.0932049	0
10000501	acne conglobata	negative inf	0
10000503	acne cystic	-0.447283	0
10000513	acne pustular	-0.360247	0
10000523	acoustic neuroma	0.22755	0
10000526	acoustic stimulation tests abnormal	negative inf	0
10000533	acquired cardiac septal defect	inf	0
10000565	acquired immunodeficiency syndrome	inf	0
10000582	acquired tracheo-oesophageal fistula	negative inf	0
10000583	acral lentiginous melanoma	negative inf	0
10000591	acrochordon	1.3575	0
10000605	acrophobia	inf	0
10000614	actinic keratosis	0.258825	0
10000620	actinomycosis	-2.66289	0
10000621	actinomycotic abdominal infection	inf	0
10000631	activated partial thromboplastin time abnormal	0.045223	0
10000636	activated partial thromboplastin time prolonged	-0.276405	0
10000637	activated partial thromboplastin time shortened	-0.647933	0
10000647	acute abdomen	inf	0
10000709	acute disseminated encephalomyelitis	-0.647933	0
10000739	acute erythroid leukaemia	inf	0
10000748	acute febrile neutrophilic dermatosis	0.045227	0
10000804	acute hepatic failure	-0.161875	0
10000807	acute hiv infection	-0.0500902	0
10000830	acute leukaemia	-0.242467	0
10000846	acute lymphocytic leukaemia	0.0452283	0
10000847	acute lymphocytic leukaemia (in remission)	negative inf	0
10000880	acute myeloid leukaemia	-0.146238	0
10000881	acute myeloid leukaemia (in remission)	inf	0
10000890	acute myelomonocytic leukaemia	0.0452228	0
10000891	acute myocardial infarction	0.0284388	0
10001019	acute promyelocytic leukaemia	0.738375	0
10001022	acute psychosis	0.699208	0
10001027	acute pulmonary histoplasmosis	0.33291	0
10001029	acute pulmonary oedema	-1.01572	0
10001052	acute respiratory distress syndrome	0.400365	0.873067
10001053	acute respiratory failure	0.264349	0
10001076	acute sinusitis	0.268394	0
10001084	acute stress disorder	negative inf	0
10001136	adductor vocal cord weakness	inf	0
10001141	adenocarcinoma	-0.390121	0
10001150	adenocarcinoma gastric	0.0452228	0
10001167	adenocarcinoma of colon	0.178772	0
10001229	adenoidal hypertrophy	0.738379	0
10001230	adenoidectomy	-0.871082	0
10001233	adenoma benign	-0.647946	0
10001256	adenotonsillectomy	-0.465612	0
10001260	adenoviral upper respiratory infection	inf	0
10001296	adjustment disorder with anxiety	1.14384	0
10001297	adjustment disorder with depressed mood	0.497228	0
10001299	adjustment disorder with mixed anxiety and depressed mood	0.738375	0
10001337	adrenal cortex necrosis	inf	0
10001347	adrenal disorder	0.584244	0
10001361	adrenal haemorrhage	0.871945	0
10001367	adrenal insufficiency	0.00783874	0
10001368	adrenal insufficiency neonatal	0.0452226	0
10001382	adrenal suppression	1.94242	0
10001389	adrenocortical insufficiency acute	-0.573843	0
10001413	adult t-cell lymphoma/leukaemia	-1.56423	0
10001433	aesthesioneuroblastoma	inf	0
10001443	affective disorder	-0.126669	0
10001488	aggression	0.273184	0
10001496	agitated depression	0.738375	0
10001497	agitation	0.0759434	0
10001500	agitation neonatal	0.045223	0
10001501	aglossia	negative inf	0
10001502	agoraphobia	-0.360251	0
10001507	agranulocytosis	-0.972109	5.36563
10001508	agraphia	-0.360247	0
10001526	air embolism	-0.647929	0
10001540	akathisia	-0.103223	0
10001541	akinesia	0.738384	0
10001546	alanine aminotransferase	0.0452228	0
10001547	alanine aminotransferase abnormal	0.332926	0
10001549	alanine aminotransferase decreased	0.792486	0
10001563	albumin globulin ratio abnormal	inf	0
10001565	albumin globulin ratio decreased	1.83701	0
10001567	albumin globulin ratio increased	0.0452226	0
10001580	albuminuria	-0.360247	0
10001582	albumin urine present	0.0452226	0
10001584	alcohol abuse	0.773535	0
10001596	alcohol induced persisting dementia	negative inf	0
10001597	alcohol interaction	-0.242464	0
10001598	alcohol intolerance	-0.177929	0
10001605	alcohol poisoning	0.450744	0
10001606	alcohol problem	negative inf	0
10001612	alcoholic	negative inf	0
10001623	alcoholic hangover	0.0452226	0
10001627	alcoholic liver disease	-0.360247	0
10001642	aldolase increased	-1.56423	0
10001663	alexia	inf	0
10001680	alkalosis	-0.360247	0
10001682	alkalosis hypochloraemic	0.738375	0
10001742	allergy to animal	1.6547	0
10001756	allogenic bone marrow transplantation therapy	negative inf	0
10001760	alopecia	-0.0175265	0
10001761	alopecia areata	1.05686	0
10001764	alopecia scarring	0.0452226	0
10001766	alopecia totalis	inf	0
10001767	alopecia universalis	1.14384	0
10001773	alpha 1 foetoprotein abnormal	inf	0
10001781	alpha 1 foetoprotein increased	-2.03425	0
10001796	alpha 2 globulin increased	inf	0
10001808	alpha-1 anti-trypsin increased	negative inf	0
10001854	altered state of consciousness	0.143683	0
10001881	alveolar proteinosis	0.738375	0
10001882	alveolar soft part sarcoma	-1.45889	0
10001889	alveolitis	-0.647933	0
10001902	amaurosis	-0.647942	0
10001903	amaurosis fugax	0.450693	0
10001906	amblyopia	0.961528	0
10001928	amenorrhoea	-0.200845	0
10001935	american trypanosomiasis	-0.273243	0
10001939	aminoaciduria	inf	0
10001942	ammonia abnormal	-2.15204	0
10001946	ammonia increased	0.386652	0
10001949	amnesia	0.0318046	0
10001984	amoebic brain abscess	negative inf	0
10001985	amoebic colitis	negative inf	0
10002014	amylase decreased	inf	0
10002016	amylase increased	0.398101	0
10002022	amyloidosis	0.170398	0
10002026	amyotrophic lateral sclerosis	-0.46562	0
10002034	anaemia	0.14081	0.028586
10002043	anaemia folate deficiency	0.0452226	0
10002064	anaemia macrocytic	-0.743261	0
10002065	anaemia megaloblastic	negative inf	0
10002068	anaemia neonatal	0.33291	0
10002073	anaemia of chronic disease	0.332921	0
10002080	anaemia vitamin b12 deficiency	0.268372	0
10002081	anaemia vitamin b6 deficiency	inf	0
10002091	anaesthesia	0.0452226	0
10002100	anaesthetic complication cardiac	inf	0
10002105	anaesthetic complication neurological	inf	0
10002108	anaesthetic complication pulmonary	-2.2574	0
10002120	anal atresia	inf	0
10002153	anal fissure	0.102389	0
10002156	anal fistula	0.687121	0
10002168	anal polyp	0.0452226	0
10002172	anal skin tags	-0.647929	0
10002173	anal spasm	negative inf	0
10002176	anal stenosis	-0.647933	0
10002180	anal ulcer	0.738375	0
10002199	anaphylactic shock	0.188372	0
10002216	anaphylactoid reaction	-0.0154034	0
10002224	anaplastic astrocytoma	-0.360247	0
10002227	anaplastic large cell lymphoma t- and null-cell types	inf	0
10002240	anaplastic thyroid cancer	0.0452226	0
10002243	anastomotic ulcer	inf	0
10002244	anastomotic ulcer haemorrhage	inf	0
10002261	androgen deficiency	-1.90071	0
10002320	anencephaly	-1.05341	0
10002329	aneurysm	-0.142851	0
10002362	aneurysmal bone cyst	negative inf	0
10002368	anger	-0.0143854	0
10002383	angina pectoris	0.266436	0
10002388	angina unstable	0.0452255	0
10002411	angiocentric lymphoma	-1.56423	0
10002424	angioedema	-0.117044	0
10002440	angiogram pulmonary	inf	0
10002449	angioimmunoblastic t-cell lymphoma	0.0452226	0
10002475	angioplasty	0.178766	0
10002476	angiosarcoma	-0.242464	0
10002500	angle closure glaucoma	0.738409	0
10002509	angular cheilitis	0.381705	0
10002512	anhidrosis	negative inf	0
10002515	animal bite	0.190435	0
10002519	animal scratch	0.0452241	0
10002522	anion gap	inf	0
10002523	anion gap abnormal	inf	0
10002526	anion gap decreased	0.556068	0
10002528	anion gap increased	0.584244	0
10002536	anisocytosis	0.0452226	0
10002537	anisometropia	negative inf	0
10002544	ankle fracture	0.369601	0
10002556	ankylosing spondylitis	0.925816	1.60953
10002582	anorectal ulcer	inf	0
10002611	anomalous atrioventricular excitation	inf	0
10002644	anorectal disorder	0.664291	0
10002649	anorexia nervosa	-0.647929	0
10002652	anorgasmia	0.584244	0
10002659	anovulatory cycle	inf	0
10002660	anoxia	-1.05341	0
10002711	anterograde amnesia	-0.242464	0
10002730	antiandrogen therapy	negative inf	0
10002757	anticholinergic syndrome	0.163012	0
10002758	anticipatory anxiety	negative inf	0
10002776	antidiuretic hormone abnormality	inf	0
10002791	antimicrobial susceptibility test	negative inf	0
10002793	antimicrobial susceptibility test resistant	negative inf	0
10002794	antimicrobial susceptibility test sensitive	negative inf	0
10002795	antimitochondrial antibody	inf	0
10002799	antimitochondrial antibody positive	inf	0
10002807	antinuclear antibody	0.738375	0
10002817	antiphospholipid syndrome	0.15059	0
10002820	antisocial behaviour	0.0452228	0
10002822	antisocial personality disorder	inf	0
10002832	antithrombin iii deficiency	negative inf	0
10002847	anuria	0.206532	0
10002855	anxiety	0.220386	7.04349
10002882	aortic aneurysm	0.157733	0
10002885	aortic aneurysm repair	0.33291	0
10002886	aortic aneurysm rupture	1.00077	0
10002895	aortic dissection	0.524836	0
10002899	aortic injury	0.0452226	0
10002906	aortic stenosis	0.301194	0
10002910	aortic thrombosis	0.738384	0
10002915	aortic valve incompetence	0.613272	0
10002916	aortic valve replacement	-0.0348223	0
10002917	aortic valve sclerosis	inf	0
10002918	aortic valve stenosis	-0.108935	0
10002921	aortitis	1.14384	0
10002941	apallic syndrome	inf	0
10002942	apathy	0.290427	0
10002948	aphasia	0.182732	0
10002953	aphonia	0.025626	0
10002959	aphthous ulcer	0.126604	0
10002961	aplasia	negative inf	0
10002963	aplasia cutis congenita	-0.647929	0
10002965	aplasia pure red cell	-0.126638	0
10002967	aplastic anaemia	-0.3603	0
10002974	apnoea	0.101609	0
10002977	apnoeic attack	0.515241	0
10003000	apolipoprotein b increased	0.0452226	0
10003010	appendicectomy	-0.360308	0
10003011	appendicitis	0.41445	0
10003012	appendicitis perforated	0.613272	0
10003062	apraxia	0.450703	0
10003068	aptyalism	-0.137103	0
10003071	aquagenic pruritus	inf	0
10003074	arachnoiditis	-0.360247	0
10003084	areflexia	1.00081	0
10003094	argyria	0.0452226	0
10003096	arm amputation	negative inf	0
10003101	arnold-chiari malformation	1.38029	0
10003119	arrhythmia	0.0224652	0
10003124	arrhythmia neonatal	inf	0
10003130	arrhythmia supraventricular	-0.273243	0
10003148	arterial catheterisation	negative inf	0
10003149	arterial catheterisation abnormal	negative inf	0
10003162	arterial injury	0.268372	0
10003173	arterial rupture	-0.360247	0
10003175	arterial spasm	negative inf	0
10003178	arterial thrombosis	0.604883	0
10003190	arteriovenous fistula operation	-0.242464	0
10003192	arteriovenous fistula thrombosis	-0.871082	0
10003193	arteriovenous malformation	-0.605412	0
10003210	arteriosclerosis	0.358954	0
10003211	arteriosclerosis coronary artery	0.738459	0
10003222	arteriosclerotic gangrene	negative inf	0
10003225	arteriospasm coronary	-0.206138	0
10003226	arteriovenous fistula	-1.05341	0
10003230	arteritis	-0.360247	0
10003239	arthralgia	0.184807	9.74785
10003246	arthritis	0.188767	0
10003253	arthritis enteropathic	negative inf	0
10003267	arthritis reactive	1.14384	0
10003285	arthropathy	0.066961	0
10003399	arthropod bite	0.291487	0
10003402	arthropod sting	0.633049	0
10003411	arthroscopy	0.0452232	0
10003433	articular disc disorder	inf	0
10003439	artificial menopause	negative inf	0
10003441	asbestosis	0.738375	0
10003445	ascites	0.215775	0
10003472	asocial behaviour	negative inf	0
10003477	aspartate aminotransferase abnormal	0.738404	0
10003479	aspartate aminotransferase decreased	0.856202	0
10003487	aspergilloma	inf	0
10003497	asphyxia	1.32622	0
10003504	aspiration	0.123526	0
10003506	aspiration bone marrow abnormal	inf	0
10003517	aspiration joint	0.738375	0
10003522	aspiration pleural cavity	1.02615	0
10003523	aspiration pleural cavity abnormal	negative inf	0
10003547	asterixis	-1.49532	0
10003549	asthenia	0.0852167	0
10003552	asthenopia	0.493314	0
10003553	asthma	0.0960091	0
10003557	asthma exercise induced	0.556058	0
10003571	astrocytoma	-0.871082	0
10003591	ataxia	0.208678	0
10003599	atelectasis neonatal	-0.647929	0
10003620	athetosis	0.738379	0
10003628	atonic seizures	0.450703	0
10003645	atopy	negative inf	0
10003658	atrial fibrillation	0.0620635	0
10003662	atrial flutter	-0.0526608	0
10003664	atrial septal defect	-0.194499	0
10003667	atrial septal defect repair	1.05686	0
10003668	atrial tachycardia	1.04862	0
10003671	atrioventricular block	0.0791456	0
10003673	atrioventricular block complete	-0.256328	0
10003674	atrioventricular block first degree	0.213898	0
10003677	atrioventricular block second degree	1.24933	0.374694
10003693	atrophic vulvovaginitis	0.199379	0
10003694	atrophy	0.604883	0
10003739	attention-seeking behaviour	-1.0534	0
10003757	atypical pneumonia	0.178779	0
10003778	auditory disorder	1.09511	0
10003791	aura	0.227556	0
10003827	autoimmune hepatitis	0.139299	0
10003830	automatism	-2.2574	0
10003840	autonomic nervous system imbalance	-0.286179	0
10003865	avoidant personality disorder	negative inf	0
10003880	axillary vein thrombosis	0.33291	0
10003882	axonal neuropathy	0.738384	0
10003883	azoospermia	inf	0
10003885	azotaemia	0.530781	0
10003890	b precursor type acute leukaemia	-0.647929	0
10003899	b-cell lymphoma	0.268416	0
10003902	b-cell lymphoma recurrent	0.738394	0
10003903	b-cell lymphoma refractory	0.738375	0
10003904	b-cell lymphoma stage i	negative inf	0
10003908	b-cell small lymphocytic lymphoma	inf	0
10003917	b-cell type acute leukaemia	3.11347	6.82687
10003965	babesiosis	-0.137103	0
10003971	bacillary angiomatosis	2.34785	0
10003983	back disorder	0.0906535	0
10003986	back injury	0.660662	0.504819
10003988	back pain	0.137174	1.25298
10003997	bacteraemia	0.0284388	0
10004015	bacterial abscess central nervous system	inf	0
10004016	bacterial diarrhoea	0.0452226	0
10004017	bacterial disease carrier	1.14385	0
10004022	bacterial food poisoning	inf	0
10004050	bacterial pericarditis	negative inf	0
10004053	bacterial toxaemia	negative inf	0
10004055	bacterial vaginosis	-0.0945489	0
10004056	bacteriuria	-1.0534	0
10004078	balanoposthitis	0.738379	0
10004089	bankruptcy	negative inf	0
10004133	barrel chest	inf	0
10004145	bartonellosis	inf	0
10004146	basal cell carcinoma	0.0619239	0
10004153	basal ganglion degeneration	inf	0
10004167	basophil count decreased	inf	0
10004169	basophil count increased	-0.360247	0
10004173	basophilia	inf	0
10004178	basosquamous carcinoma	0.0452228	0
10004179	basosquamous carcinoma of skin	negative inf	0
10004194	bed bug infestation	1.65468	0
10004207	behaviour disorder	0.0780343	0
10004224	belligerence	0.961542	0
10004243	benign breast neoplasm	0.33291	0
10004267	benign gastric neoplasm	inf	0
10004269	benign hepatic neoplasm	inf	0
10004272	benign hydatidiform mole	-1.0534	0
10004280	benign lung neoplasm	negative inf	0
10004302	benign neoplasm of bladder	negative inf	0
10004398	benign neoplasm of skin	0.738379	0
10004406	benign neoplasm of spinal cord	negative inf	0
10004412	benign neoplasm of thyroid gland	0.738384	0
10004418	benign neoplasm of ureter	negative inf	0
10004433	benign ovarian tumour	0.0452226	0
10004446	benign prostatic hyperplasia	0.575921	0
10004475	benign vulval neoplasm	negative inf	0
10004478	bereavement	inf	0
10004552	bicuspid aortic valve	-1.05341	0
10004557	bilateral breast buds	inf	0
10004585	bile duct adenocarcinoma	inf	0
10004593	bile duct cancer	0.33291	0
10004637	bile duct stone	0.687121	0
10004659	biliary cirrhosis	0.738375	0
10004663	biliary colic	0.691899	0
10004664	biliary fibrosis	negative inf	0
10004665	biliary fistula	inf	0
10004685	bilirubin conjugated increased	-0.859344	0
10004710	bilirubinuria	negative inf	0
10004716	binge eating	0.332915	0
10004720	biopsy	0.530756	0
10004730	biopsy bladder	0.0452226	0
10004735	biopsy bone	negative inf	0
10004737	biopsy bone marrow	0.268372	0
10004738	biopsy bone marrow abnormal	negative inf	0
10004744	biopsy breast	inf	0
10004745	biopsy breast abnormal	negative inf	0
10004753	biopsy cervix	inf	0
10004759	biopsy colon	inf	0
10004769	biopsy endometrium	negative inf	0
10004782	biopsy kidney	0.738379	0
10004791	biopsy liver	0.401913	0
10004792	biopsy liver abnormal	inf	0
10004794	biopsy lung	0.227556	0
10004795	biopsy lung abnormal	inf	0
10004797	biopsy lymph gland	inf	0
10004798	biopsy lymph gland abnormal	negative inf	0
10004802	biopsy muscle	0.0452226	0
10004857	biopsy prostate	0.738375	0
10004873	biopsy skin	1.43153	0
10004888	biopsy thyroid gland	0.0452226	0
10004906	biotin deficiency	negative inf	0
10004939	bipolar i disorder	-0.0500902	0
10004940	bipolar ii disorder	-0.242464	0
10004950	birth mark	inf	0
10004966	bite	0.163012	0
10004986	bladder adenocarcinoma recurrent	negative inf	0
10005002	bladder calculus removal	inf	0
10005003	bladder cancer	0.953277	7.64706
10005005	bladder cancer recurrent	-0.842125	0
10005006	bladder cancer stage 0, with cancer in situ	inf	0
10005010	bladder cancer stage ii	negative inf	0
10005012	bladder cancer stage iv	negative inf	0
10005028	bladder catheterisation	-0.0883121	0
10005033	bladder dilatation	0.0452243	0
10005034	bladder discomfort	-0.647942	0
10005038	bladder diverticulum	negative inf	0
10005052	bladder irritation	0.450693	0
10005053	bladder neck obstruction	0.0452228	0
10005056	bladder neoplasm	-0.2061	0
10005060	bladder obstruction	1.43155	0
10005063	bladder pain	0.0452264	0
10005064	bladder papilloma	inf	0
10005070	bladder repair	1.14384	0
10005081	bladder squamous cell carcinoma stage unspecified	inf	0
10005084	bladder transitional cell carcinoma	0.556068	0
10005092	blastocystis infection	negative inf	0
10005098	blastomycosis	0.33291	0
10005140	bleeding time prolonged	-0.0725635	0
10005144	bleeding varicose vein	-0.360251	0
10005147	blepharal pigmentation	-0.647938	0
10005148	blepharitis	0.381758	0
10005149	blepharitis allergic	-1.0534	0
10005155	blepharophimosis	inf	0
10005156	blepharoplasty	0.0452226	0
10005159	blepharospasm	0.235318	0
10005169	blindness	0.394269	0.963616
10005176	blindness congenital	inf	0
10005177	blindness cortical	-0.360247	0
10005184	blindness transient	0.459754	0
10005186	blindness unilateral	0.63713	0.019948
10005191	blister	-0.160079	0
10005192	blister infected	0.401913	0
10005269	block dissection groin	negative inf	0
10005282	blood acid phosphatase increased	negative inf	0
10005286	blood albumin abnormal	inf	0
10005287	blood albumin decreased	0.458893	0
10005288	blood albumin increased	-0.177925	0
10005296	blood aldosterone increased	inf	0
10005298	blood alkaline phosphatase	inf	0
10005321	blood aluminium increased	-0.242464	0
10005334	blood antidiuretic hormone decreased	inf	0
10005358	blood bicarbonate abnormal	negative inf	0
10005359	blood bicarbonate decreased	-0.329491	0
10005360	blood bicarbonate increased	0.163012	0
10005362	blood bilirubin	inf	0
10005364	blood bilirubin increased	0.336528	0.0181427
10005370	blood bilirubin unconjugated increased	0.296548	0
10005372	blood blister	0.883654	0
10005390	blood calcitonin increased	inf	0
10005393	blood calcium abnormal	0.0803243	0
10005395	blood calcium decreased	-0.374929	0
10005396	blood calcium increased	-0.225172	0
10005409	blood carbon monoxide increased	inf	0
10005414	blood catecholamines increased	inf	0
10005417	blood chloride abnormal	inf	0
10005419	blood chloride decreased	0.332931	0
10005420	blood chloride increased	0.487106	0
10005422	blood cholesterol	negative inf	0
10005423	blood cholesterol abnormal	0.541705	0
10005424	blood cholesterol decreased	-0.223057	0
10005425	blood cholesterol increased	0.226738	0
10005429	blood cholinesterase abnormal	negative inf	0
10005435	blood chromium increased	negative inf	0
10005443	blood copper increased	inf	0
10005451	blood corticotrophin abnormal	inf	0
10005452	blood corticotrophin decreased	inf	0
10005453	blood corticotrophin increased	0.450693	0
10005462	blood creatine abnormal	0.0452234	0
10005463	blood creatine decreased	0.961528	0
10005464	blood creatine increased	0.515333	0
10005467	blood creatine phosphokinase	inf	0
10005468	blood creatine phosphokinase abnormal	-1.34109	0
10005470	blood creatine phosphokinase increased	-0.05849	0
10005472	blood creatine phosphokinase mb abnormal	inf	0
10005474	blood creatine phosphokinase mb increased	1.83701	0
10005480	blood creatinine	-1.0534	0
10005481	blood creatinine abnormal	0.296581	0
10005482	blood creatinine decreased	0.167844	0
10005484	blood creatinine normal	inf	0
10005486	blood culture negative	0.33291	0
10005488	blood culture positive	-0.0348243	0
10005512	blood ethanal increased	negative inf	0
10005515	blood ethanol increased	negative inf	0
10005520	blood fibrinogen decreased	0.227556	0
10005521	blood fibrinogen increased	-0.871082	0
10005525	blood folate abnormal	negative inf	0
10005527	blood folate decreased	0.381705	0
10005528	blood folate increased	0.738379	0
10005533	blood follicle stimulating hormone decreased	-0.647929	0
10005534	blood follicle stimulating hormone increased	-1.0534	0
10005539	blood gases abnormal	0.856177	0
10005551	blood glucagon increased	inf	0
10005553	blood glucose	1.14384	0
10005554	blood glucose abnormal	-0.0377935	0
10005555	blood glucose decreased	0.211715	0
10005556	blood glucose false positive	inf	0
10005557	blood glucose increased	-0.0214789	0
10005572	blood growth hormone abnormal	-0.647929	0
10005573	blood growth hormone decreased	inf	0
10005574	blood growth hormone increased	-0.465612	0
10005585	blood immunoglobulin a decreased	-0.647942	0
10005586	blood immunoglobulin a increased	0.0452236	0
10005588	blood immunoglobulin e	inf	0
10005590	blood immunoglobulin e decreased	0.0452226	0
10005591	blood immunoglobulin e increased	-0.76573	0
10005593	blood immunoglobulin g	-0.647929	0
10005594	blood immunoglobulin g abnormal	inf	0
10005595	blood immunoglobulin g decreased	1.11316	0
10005596	blood immunoglobulin g increased	-0.011937	0
10005599	blood immunoglobulin m abnormal	0.0452226	0
10005600	blood immunoglobulin m decreased	1.00077	0
10005601	blood immunoglobulin m increased	0.450693	0
10005613	blood insulin decreased	inf	0
10005614	blood insulin increased	1.43153	0
10005617	blood iron abnormal	0.556058	0
10005619	blood iron decreased	0.344974	0
10005620	blood iron increased	-0.217153	0
10005626	blood lactate dehydrogenase	inf	0
10005627	blood lactate dehydrogenase abnormal	negative inf	0
10005629	blood lactate dehydrogenase decreased	inf	0
10005630	blood lactate dehydrogenase increased	0.407101	0
10005632	blood lactic acid	negative inf	0
10005633	blood lactic acid abnormal	-1.0534	0
10005634	blood lactic acid decreased	-0.360247	0
10005635	blood lactic acid increased	0.34118	0
10005642	blood lead increased	negative inf	0
10005648	blood luteinising hormone decreased	-0.647929	0
10005649	blood luteinising hormone increased	0.738375	0
10005652	blood magnesium abnormal	0.0452236	0
10005655	blood magnesium increased	-0.0417912	0
10005663	blood methanol	inf	0
10005665	blood methanol increased	inf	0
10005685	blood oestrogen abnormal	0.738375	0
10005687	blood oestrogen decreased	1.43155	0
10005688	blood oestrogen increased	0.0452241	0
10005694	blood osmolarity abnormal	inf	0
10005696	blood osmolarity decreased	-1.05341	0
10005697	blood osmolarity increased	inf	0
10005700	blood parathyroid hormone abnormal	-0.414339	0
10005702	blood parathyroid hormone decreased	0.651383	0
10005703	blood parathyroid hormone increased	-0.052426	0
10005706	blood ph decreased	-0.311465	0
10005708	blood ph increased	-0.242464	0
10005721	blood potassium	0.0452226	0
10005722	blood potassium abnormal	-0.169911	0
10005724	blood potassium decreased	0.187637	0
10005725	blood potassium increased	-0.00129866	0
10005728	blood pressure abnormal	0.376361	0
10005734	blood pressure decreased	0.0491585	0
10005736	blood pressure diastolic abnormal	inf	0
10005737	blood pressure diastolic decreased	0.591806	0
10005739	blood pressure diastolic increased	0.910274	0
10005746	blood pressure fluctuation	0.0783271	0
10005748	blood pressure immeasurable	-0.291258	0
10005750	blood pressure increased	0.116746	0
10005756	blood pressure systolic	inf	0
10005757	blood pressure systolic abnormal	0.0452232	0
10005758	blood pressure systolic decreased	0.213898	0
10005760	blood pressure systolic increased	0.0629384	0
10005775	blood proinsulin increased	negative inf	0
10005778	blood prolactin abnormal	-0.424794	0
10005779	blood prolactin decreased	0.961528	0
10005780	blood prolactin increased	-0.157751	0
10005794	blood selenium abnormal	inf	0
10005800	blood sodium abnormal	1.19796	0
10005802	blood sodium decreased	0.304951	0
10005803	blood sodium increased	0.241961	0
10005812	blood testosterone abnormal	-0.129145	0
10005814	blood testosterone decreased	-0.490368	0
10005815	blood testosterone increased	0.283672	0
10005830	blood thyroid stimulating hormone abnormal	-0.493795	0
10005832	blood thyroid stimulating hormone decreased	0.509594	0
10005833	blood thyroid stimulating hormone increased	0.103516	0
10005836	blood triglycerides	inf	0
10005837	blood triglycerides abnormal	0.961542	0
10005838	blood triglycerides decreased	0.0452232	0
10005839	blood triglycerides increased	0.0765203	0
10005845	blood urea	inf	0
10005846	blood urea abnormal	1.24923	0
10005850	blood urea decreased	-0.0883121	0
10005851	blood urea increased	0.368787	0
10005860	blood uric acid decreased	0.450693	0
10005861	blood uric acid increased	-0.00356845	0
10005863	blood urine	-1.05341	0
10005885	blunted affect	-0.360251	0
10005895	body mass index decreased	-0.647938	0
10005897	body mass index increased	-0.264948	0
10005906	body temperature	inf	0
10005910	body temperature decreased	-0.273267	0
10005911	body temperature increased	0.497514	0.254216
10005913	body tinea	1.65468	0
10005949	bone cancer	-0.0173005	0
10005952	bone cyst	0.22755	0
10005954	bone development abnormal	0.045223	0
10005956	bone disorder	0.393713	0
10005969	bone giant cell tumour	0.0452226	0
10005971	bone graft	-0.560935	0
10005973	bone hypertrophy	0.738375	0
10005978	bone lesion excision	inf	0
10005995	bone neoplasm	0.515241	0
10006002	bone pain	-0.0885607	0
10006007	bone sarcoma	inf	0
10006027	borderline glaucoma	1.43153	0
10006032	borderline ovarian tumour	inf	0
10006034	borderline personality disorder	1.99116	0
10006041	botulism	-0.802093	0
10006074	brachial plexus injury	-1.05341	0
10006093	bradycardia	0.324309	2.74433
10006094	bradycardia foetal	0.450703	0
10006100	bradykinesia	0.483534	0
10006102	bradypnoea	-0.465629	0
10006105	brain abscess	0.0816004	0
10006112	brain compression	-0.871095	0
10006126	brain herniation	0.340745	0
10006127	brain hypoxia	0.0452236	0
10006129	brain neoplasm benign	0.961528	0
10006131	brain neoplasm malignant	-0.011937	0
10006143	brain stem glioma	inf	0
10006145	brain stem haemorrhage	0.412968	0
10006147	brain stem infarction	-0.360251	0
10006148	brain stem ischaemia	0.045223	0
10006171	breast abscess	1.05686	0
10006179	breast atrophy	1.14384	0
10006187	breast cancer	-0.105897	0
10006189	breast cancer in situ	0.738375	0
10006198	breast cancer recurrent	0.245916	0
10006199	breast cancer stage i	1.91708	0
10006200	breast cancer stage ii	-0.465612	0
10006201	breast cancer stage iii	0.450693	0
10006202	breast cancer stage iv	-0.360259	0
10006217	breast cellulitis	1.05686	0
10006220	breast cyst	0.833709	0
10006223	breast discharge	-0.291266	0
10006228	breast discolouration	negative inf	0
10006229	breast disorder female	0.738379	0
10006230	breast disorder male	-0.647929	0
10006240	breast engorgement	-0.647929	0
10006242	breast enlargement	-0.716987	0
10006247	breast feeding	0.450693	0
10006253	breast fibrosis	inf	0
10006254	breast haemorrhage	0.738375	0
10006256	breast hyperplasia	0.045223	0
10006258	breast induration	negative inf	0
10006262	breast inflammation	1.14384	0
10006272	breast mass	-0.00356845	0
10006277	breast necrosis	inf	0
10006279	breast neoplasm	-0.360247	0
10006294	breast oedema	inf	0
10006298	breast pain	0.0107391	0
10006305	breast reconstruction	-0.514406	0
10006312	breast swelling	-0.0348223	0
10006313	breast tenderness	0.0452327	0
10006322	breath holding	inf	0
10006326	breath odour	0.286401	0
10006344	breathing-related sleep disorder	1.54933	0
10006346	breech delivery	negative inf	0
10006356	breech presentation	0.738419	0
10006362	brief psychotic disorder, with postpartum onset	negative inf	0
10006417	bronchial carcinoma	0.738375	0
10006437	bronchial fistula	negative inf	0
10006438	bronchial irritation	inf	0
10006440	bronchial obstruction	-1.3411	0
10006445	bronchiectasis	0.341542	0
10006448	bronchiolitis	0.520717	0
10006451	bronchitis	0.0188191	0
10006458	bronchitis chronic	0.119338	0
10006460	bronchitis haemophilus	inf	0
10006466	bronchogram abnormal	inf	0
10006473	bronchopulmonary aspergillosis	0.127482	0
10006474	bronchopulmonary aspergillosis allergic	-1.3411	0
10006475	bronchopulmonary dysplasia	0.199379	0
10006479	bronchoscopy	-0.242464	0
10006482	bronchospasm	-0.242526	0
10006486	bronchospasm paradoxical	negative inf	0
10006487	bronchostenosis	negative inf	0
10006491	brown-sequard syndrome	inf	0
10006500	brucellosis	-0.647929	0
10006514	bruxism	-0.0136203	0
10006537	budd-chiari syndrome	inf	0
10006542	bulbar palsy	negative inf	0
10006550	bulimia nervosa	-1.56423	0
10006578	bundle branch block	inf	0
10006582	bundle branch block right	0.702131	0
10006586	bunion operation	-0.871082	0
10006707	burn oesophageal	0.0452232	0
10006712	burn of internal organs	inf	0
10006784	burning sensation	0.01449	0
10006789	burning sensation mucosal	inf	0
10006797	burns first degree	inf	0
10006802	burns second degree	0.738394	0
10006803	burns third degree	0.738384	0
10006807	bursa removal	negative inf	0
10006811	bursitis	0.261004	0
10006822	byssinosis	inf	0
10006825	c-reactive protein increased	0.659282	0.426413
10006895	cachexia	0.268388	0
10006924	caesarean section	0.292121	0
10006926	cafe au lait spots	1.29801	0
10006936	calcification metastatic	0.0452226	0
10006938	calcinosis	-0.0288874	0
10006956	calcium deficiency	-0.514406	0
10006966	calcium intoxication	inf	0
10006974	calcium metabolism disorder	-0.647929	0
10006987	calculus bladder	-0.273243	0
10007019	calculus prostatic	inf	0
10007026	calculus urethral	inf	0
10007027	calculus urinary	0.556058	0
10007048	campylobacter gastroenteritis	-0.647938	0
10007135	candida nappy rash	0.0452226	0
10007189	capillary disorder	0.738375	0
10007191	capillary fragility	-1.56423	0
10007196	capillary leak syndrome	-0.0978974	0
10007220	carbon dioxide	inf	0
10007223	carbon dioxide decreased	0.584269	0
10007238	carbon monoxide poisoning	0.738384	0
10007243	carboxyhaemoglobin increased	negative inf	0
10007247	carbuncle	0.0452228	0
10007266	carcinoembryonic antigen increased	0.268372	0
10007269	carcinogenicity	negative inf	0
10007270	carcinoid syndrome	0.0452226	0
10007275	carcinoid tumour	-1.0534	0
10007277	carcinoid tumour of the appendix	negative inf	0
10007279	carcinoid tumour of the gastrointestinal tract	negative inf	0
10007282	carcinoid tumour pulmonary	negative inf	0
10007368	carcinoma in situ of eye	negative inf	0
10007509	cardiac amyloidosis	0.363692	0
10007513	cardiac aneurysm	-0.424794	0
10007515	cardiac arrest	0.655773	42.8922
10007516	cardiac arrest neonatal	negative inf	0
10007554	cardiac failure	0.155415	0
10007556	cardiac failure acute	0.154091	0
10007558	cardiac failure chronic	0.0452278	0
10007559	cardiac failure congestive	0.0274502	0
10007560	cardiac failure high output	0.0452239	0
10007572	cardiac hypertrophy	2.44317	0
10007577	cardiac index decreased	0.0452228	0
10007578	cardiac index increased	0.0452226	0
10007585	cardiac malposition	inf	0
10007586	cardiac murmur	0.605004	0
10007587	cardiac murmur functional	negative inf	0
10007595	cardiac output decreased	0.833709	0
10007596	cardiac output increased	-0.242467	0
10007598	cardiac pacemaker insertion	0.57068	0
10007601	cardiac pacemaker removal	inf	0
10007604	cardiac sarcoidosis	inf	0
10007610	cardiac tamponade	-0.0691992	0
10007617	cardio-respiratory arrest	-0.758426	16.7152
10007618	cardio-respiratory arrest neonatal	negative inf	0
10007625	cardiogenic shock	-0.0112991	0
10007630	cardiolipin antibody positive	inf	0
10007632	cardiomegaly	0.327007	0
10007636	cardiomyopathy	-0.160908	0
10007649	cardiovascular disorder	0.120483	0
10007651	cardiovascular function test abnormal	inf	0
10007661	cardioversion	0.695865	0
10007669	carnitine increased	0.0452226	0
10007686	carotid artery aneurysm	1.14384	0
10007687	carotid artery stenosis	-0.0500902	0
10007688	carotid artery thrombosis	0.33291	0
10007692	carotid endarterectomy	0.0452228	0
10007695	carpal tunnel decompression	0.15059	0
10007697	carpal tunnel syndrome	0.288976	0
10007710	cartilage injury	-0.217153	0
10007729	cat scratch disease	1.58572	0
10007733	catabolic state	1.54933	0
10007737	cataplexy	0.556078	0
10007739	cataract	0.128819	0
10007748	cataract cortical	0.0452228	0
10007759	cataract nuclear	0.450713	0
10007764	cataract subcapsular	-2.15207	0
10007766	cataract traumatic	inf	0
10007774	catarrh	negative inf	0
10007776	catatonia	-0.360354	0
10007815	catheterisation cardiac	0.57914	0.361537
10007816	catheterisation cardiac abnormal	0.920725	0
10007821	cauda equina syndrome	0.17876	0
10007830	cavernous sinus thrombosis	1.14384	0
10007838	cd4 lymphocytes	inf	0
10007839	cd4 lymphocytes decreased	0.422574	0
10007880	cells in urine	inf	0
10007882	cellulitis	0.193698	0
10007905	cellulitis gangrenous	1.14384	0
10007918	cellulitis orbital	0.33291	0
10007919	cellulitis pasteurella	inf	0
10007920	cellulitis pharyngeal	inf	0
10007921	cellulitis staphylococcal	-0.273243	0
10007922	cellulitis streptococcal	negative inf	0
10007942	central nervous system dermoid tumour	inf	0
10007947	central nervous system function test abnormal	inf	0
10007953	central nervous system lymphoma	-0.0500902	0
10007958	central nervous system neoplasm	0.738375	0
10007980	central venous pressure increased	negative inf	0
10008020	cephalo-pelvic disproportion	inf	0
10008025	cerebellar ataxia	1.07489	0
10008027	cerebellar atrophy	-0.871082	0
10008030	cerebellar haemorrhage	1.14391	0
10008033	cerebellar hypoplasia	negative inf	0
10008034	cerebellar infarction	0.961557	0
10008072	cerebellar syndrome	-0.0725635	0
10008086	cerebral arteriovenous malformation haemorrhagic	inf	0
10008087	cerebral arteritis	inf	0
10008088	cerebral artery embolism	0.0452232	0
10008089	cerebral artery occlusion	1.54933	0
10008092	cerebral artery thrombosis	0.738375	0
10008096	cerebral atrophy	0.497248	0
10008111	cerebral haemorrhage	0.181324	0
10008112	cerebral haemorrhage neonatal	0.0452226	0
10008118	cerebral infarction	0.318176	0
10008120	cerebral ischaemia	0.0877916	0
10008129	cerebral palsy	0.22755	0
10008132	cerebral thrombosis	-0.260179	0
10008138	cerebral venous thrombosis	0.450708	0
10008164	cerebrospinal fluid leakage	-0.291282	0
10008190	cerebrovascular accident	0.132253	0
10008196	cerebrovascular disorder	0.381705	0
10008217	ceruloplasmin decreased	inf	0
10008219	ceruloplasmin increased	inf	0
10008252	cervical cord compression	0.856177	0
10008254	cervical cyst	0.0452228	0
10008260	cervical discharge	negative inf	0
10008263	cervical dysplasia	-0.0601408	0
10008297	cervical polyp	1.14384	0
10008298	cervical polypectomy	inf	0
10008313	cervical spinal stenosis	0.658382	0
10008323	cervicitis	0.961528	0
10008334	cervicobrachial syndrome	negative inf	0
10008342	cervix carcinoma	-0.0978848	0
10008344	cervix carcinoma recurrent	-0.360247	0
10008345	cervix carcinoma stage i	inf	0
10008348	cervix carcinoma stage iv	inf	0
10008351	cervix disorder	0.738375	0
10008354	cervix neoplasm	negative inf	0
10008388	chalazion	0.381705	0
10008398	change in sustained attention	inf	0
10008399	change of bowel habit	-0.0288874	0
10008417	cheilitis	-0.402856	0
10008420	chemical burn	0.0452234	0
10008422	chemical burns of eye	0.738375	0
10008428	chemical poisoning	inf	0
10008453	chemotherapy neurotoxicity attenuation	inf	0
10008468	chest crushing	negative inf	0
10008469	chest discomfort	0.242395	2.60407
10008479	chest pain	0.161832	1.54102
10008499	chest x-ray abnormal	-0.206107	0
10008501	cheyne-stokes respiration	-1.0534	0
10008531	chills	0.158584	0
10008534	chiropractic	inf	0
10008570	chloasma	-0.647933	0
10008583	chloroma	-0.647933	0
10008587	choanal atresia	negative inf	0
10008589	choking	0.240657	0
10008590	choking sensation	0.450729	0
10008593	cholangiocarcinoma	0.424743	0
10008602	cholangiolitis	0.738375	0
10008604	cholangitis	0.222188	0
10008605	cholangitis acute	0.738379	0
10008609	cholangitis sclerosing	1.6547	0
10008611	cholecystectomy	0.0452417	0
10008612	cholecystitis	-0.0427644	0
10008614	cholecystitis acute	0.777723	0
10008617	cholecystitis chronic	-1.09998	0
10008624	cholecystostomy	negative inf	0
10008629	cholelithiasis	0.176113	0
10008635	cholestasis	0.506655	0
10008642	cholesteatoma	0.0452226	0
10008674	cholinergic syndrome	negative inf	0
10008685	chondritis	inf	0
10008690	chondrocalcinosis pyrophosphate	-0.0601408	0
10008729	chondromalacia	0.0452226	0
10008734	chondrosarcoma	negative inf	0
10008736	chondrosarcoma metastatic	inf	0
10008746	chordee	0.0452228	0
10008747	chordoma	negative inf	0
10008748	chorea	-0.0237721	0
10008754	choreoathetosis	-1.34109	0
10008757	choriocarcinoma	0.738375	0
10008761	choriomeningitis lymphocytic	negative inf	0
10008762	chorioretinal atrophy	inf	0
10008766	chorioretinal scar	0.0452228	0
10008769	chorioretinitis	-0.148944	0
10008773	choroid melanoma	inf	0
10008783	choroidal detachment	1.43153	0
10008785	choroidal dystrophy	inf	0
10008786	choroidal haemorrhage	-1.56423	0
10008792	choroiditis	-1.56423	0
10008795	chromatopsia	-0.647929	0
10008796	chromaturia	-0.102722	0
10008803	chromoblastomycosis	inf	0
10008817	chromosome analysis abnormal	negative inf	0
10008874	chronic fatigue syndrome	0.0452234	0
10008882	chronic gastritis	0.818481	0
10008906	chronic granulomatous disease	negative inf	0
10008909	chronic hepatitis	1.14387	0
10008910	chronic hepatitis b	0.738375	0
10008912	chronic hepatitis c	0.833709	0
10008943	chronic leukaemia	inf	0
10008958	chronic lymphocytic leukaemia	0.549224	0
10008961	chronic lymphocytic leukaemia recurrent	1.14384	0
10009013	chronic myeloid leukaemia	-0.306208	0
10009018	chronic myelomonocytic leukaemia	0.0452232	0
10009033	chronic obstructive pulmonary disease	0.0906349	0
10009126	chronic respiratory failure	0.275785	0
10009137	chronic sinusitis	0.193667	0
10009185	ciliary muscle spasm	inf	0
10009191	circadian rhythm sleep disorder	0.17876	0
10009192	circulatory collapse	0.328687	0
10009208	cirrhosis alcoholic	-0.108932	0
10009243	claudication of jaw muscles	negative inf	0
10009244	claustrophobia	0.15059	0
10009245	clavicle fracture	0.718286	0
10009252	clear cell endometrial carcinoma	inf	0
10009259	cleft lip	-0.424794	0
10009260	cleft lip and palate	0.0452234	0
10009269	cleft palate	-0.242471	0
10009306	clitoral engorgement	0.0452226	0
10009346	clonus	-0.447313	0
10009657	clostridium difficile colitis	-0.0740957	0
10009691	clubbing	0.738384	0
10009696	clumsiness	0.470152	0
10009719	cns ventriculitis	-0.465612	0
10009732	coagulation disorder neonatal	negative inf	0
10009736	coagulation factor decreased	inf	0
10009746	coagulation factor ix level decreased	negative inf	0
10009754	coagulation factor v level decreased	0.0452226	0
10009761	coagulation factor vii level decreased	0.0452226	0
10009768	coagulation factor viii level decreased	negative inf	0
10009770	coagulation factor viii level increased	0.738375	0
10009775	coagulation factor x level decreased	inf	0
10009791	coagulation time abnormal	0.0452228	0
10009799	coagulation time prolonged	0.132241	0
10009800	coagulation time shortened	1.54933	0
10009802	coagulopathy	0.111738	0
10009807	coarctation of the aorta	-1.2541	0
10009825	coccidioidomycosis	-0.848823	1.06796
10009829	coccydynia	0.664291	0
10009830	cochlea implant	inf	0
10009838	coeliac artery compression syndrome	0.738375	0
10009848	cogwheel rigidity	0.21709	0
10009854	cold agglutinins positive	negative inf	0
10009866	cold sweat	0.0276927	0
10009868	cold type haemolytic anaemia	1.65468	0
10009869	cold urticaria	0.0452226	0
10009879	colectomy total	-1.34109	0
10009887	colitis	-0.00681213	0
10009895	colitis ischaemic	0.292159	0
10009900	colitis ulcerative	0.104493	0
10009934	coloboma	inf	0
10009944	colon cancer	0.217143	0
10009952	colon cancer recurrent	-1.0534	0
10009953	colon cancer stage i	negative inf	0
10009954	colon cancer stage ii	-0.647929	0
10009955	colon cancer stage iii	0.0452228	0
10009956	colon cancer stage iv	-1.74656	0
10009995	colonic fistula	0.045223	0
10010008	colonoscopy abnormal	0.738375	0
10010030	colorectal cancer recurrent	inf	0
10010035	colorectal cancer stage iv	negative inf	0
10010041	colostomy	0.178766	0
10010045	colostomy closure	inf	0
10010046	colostomy infection	negative inf	0
10010050	colour blindness	-0.647942	0
10010051	colour blindness acquired	0.0452226	0
10010056	colour vision tests abnormal	negative inf	0
10010069	colposcopy	0.0452226	0
10010071	coma	0.07723	0
10010075	coma hepatic	0.0452226	0
10010099	combined immunodeficiency	inf	0
10010121	compartment syndrome	0.345364	0
10010126	complement factor c3 increased	negative inf	0
10010134	complement fixation test positive	inf	0
10010149	complicated fracture	inf	0
10010214	compression fracture	-0.294714	0
10010219	compulsions	1.54933	0
10010234	computerised tomogram	0.199379	0
10010235	computerised tomogram abnormal	-0.0288874	0
10010253	concomitant disease aggravated	0.149066	0
10010254	concussion	0.450868	0
10010276	conduction disorder	-0.573843	0
10010280	conductive deafness	1.65468	0
10010297	confabulation	1.77989	0
10010305	confusional state	0.334707	14.1923
10010317	congenital absence of bile ducts	inf	0
10010320	congenital absence of vertebra	inf	0
10010329	congenital anaemia	inf	0
10010356	congenital anomaly	0.332942	0
10010369	congenital aortic stenosis	1.14384	0
10010370	congenital aortic valve incompetence	-0.360247	0
10010371	congenital aortic valve stenosis	inf	0
10010392	congenital bronchomalacia	inf	0
10010411	congenital central nervous system anomaly	1.02608	0
10010428	congenital cystic kidney disease	2.34785	0
10010429	congenital cystic lung	negative inf	0
10010430	congenital cytomegalovirus infection	negative inf	0
10010439	congenital diaphragmatic hernia	0.450698	0
10010452	congenital ectodermal dysplasia	inf	0
10010506	congenital hydrocephalus	0.045223	0
10010510	congenital hypothyroidism	negative inf	0
10010520	congenital knee dislocation	negative inf	0
10010532	congenital lip fistula	negative inf	0
10010539	congenital megacolon	-1.34109	0
10010540	congenital megaureter	1.14384	0
10010547	congenital mitral valve incompetence	0.0452226	0
10010557	congenital nail disorder	negative inf	0
10010562	congenital nystagmus	negative inf	0
10010594	congenital pneumonia	negative inf	0
10010650	congenital torticollis	-1.34109	0
10010654	congenital tracheomalacia	0.0452226	0
10010656	congenital tricuspid valve stenosis	inf	0
10010657	congenital tuberculosis	negative inf	0
10010658	congenital umbilical hernia	-1.0534	0
10010672	congenital vesicoureteric reflux	inf	0
10010688	conjoined twins	negative inf	0
10010703	conjunctival cyst	inf	0
10010712	conjunctival discolouration	1.65468	0
10010718	conjunctival granuloma	inf	0
10010719	conjunctival haemorrhage	0.173075	0
10010725	conjunctival irritation	inf	0
10010726	conjunctival oedema	-0.830277	0
10010733	conjunctival scar	inf	0
10010741	conjunctivitis	-0.105157	0
10010744	conjunctivitis allergic	0.332931	0
10010755	conjunctivitis viral	1.14384	0
10010774	constipation	0.0704696	0
10010804	contact lens intolerance	inf	0
10010814	contracted bladder	inf	0
10010833	contraindication to medical treatment	-0.984476	0
10010834	contraindication to surgery	negative inf	0
10010835	contraindication to vaccination	-1.0534	0
10010836	contrast media reaction	0.0940215	0
10010888	convalescent	inf	0
10010893	conversion disorder	-0.0601408	0
10010927	convulsive threshold lowered	inf	0
10010933	coombs direct test positive	inf	0
10010941	coombs positive haemolytic anaemia	0.0452226	0
10010947	coordination abnormal	-0.0725806	0
10010957	copper deficiency	0.0452226	0
10010968	cor pulmonale	0.424743	0
10010969	cor pulmonale acute	inf	0
10010970	cor pulmonale chronic	0.268372	0
10010984	corneal abrasion	1.04381	0
10010996	corneal degeneration	0.738375	0
10011000	corneal deposits	1.29801	0
10011005	corneal dystrophy	1.14385	0
10011010	corneal epithelium defect	-0.108932	0
10011013	corneal erosion	0.450693	0
10011017	corneal graft rejection	negative inf	0
10011022	corneal infiltrates	0.89254	0
10011026	corneal lesion	-0.647929	0
10011033	corneal oedema	-0.787857	0
10011035	corneal opacity	0.140539	0
10011039	corneal perforation	1.00077	0
10011042	corneal reflex decreased	1.14384	0
10011044	corneal scar	0.0452232	0
10011077	coronary artery bypass	0.286417	0
10011078	coronary artery disease	-0.111539	0
10011084	coronary artery embolism	negative inf	0
10011086	coronary artery occlusion	0.287861	0
10011089	coronary artery stenosis	0.227556	0
10011091	coronary artery thrombosis	-0.291266	0
10011196	cortisol abnormal	0.0452226	0
10011198	cortisol decreased	0.401913	0
10011207	cortisol increased	0.045223	0
10011219	costochondritis	-0.121838	0
10011224	cough	0.206979	9.13462
10011225	cough decreased	negative inf	0
10011261	coxsackie viral infection	0.0452228	0
10011314	cranial nerve palsies multiple	0.0452226	0
10011318	craniopharyngioma	0.450693	0
10011322	craniotomy	0.738384	0
10011355	creatine urine decreased	inf	0
10011364	creatinine renal clearance increased	1.22392	0
10011372	creatinine renal clearance decreased	1.10398	0.454822
10011376	crepitations	0.00266307	0
10011380	crest syndrome	0.604853	0
10011384	creutzfeldt-jakob disease	-0.647929	0
10011414	crossmatch incompatible	inf	0
10011416	croup infectious	1.0261	0
10011469	crying	0.103252	0
10011474	cryoglobulinaemia	negative inf	0
10011478	cryoglobulins present	negative inf	0
10011490	cryptococcosis	-0.291274	0
10011498	cryptorchism	-0.311465	0
10011502	cryptosporidiosis infection	-0.560935	0
10011509	crystalluria	-0.647933	0
10011512	crystal urine present	-0.647933	0
10011522	csf cell count increased	negative inf	0
10011529	csf culture positive	negative inf	0
10011537	csf glucose decreased	0.0452226	0
10011548	csf lymphocyte count abnormal	inf	0
10011549	csf lymphocyte count increased	negative inf	0
10011570	csf pressure increased	-1.0534	0
10011573	csf protein abnormal	inf	0
10011574	csf protein decreased	negative inf	0
10011575	csf protein increased	-0.465612	0
10011631	culture stool positive	negative inf	0
10011640	culture urine positive	-0.424794	0
10011655	cushingoid	-0.0193203	0
10011659	cutaneous amyloidosis	inf	0
10011674	cutaneous sarcoidosis	0.961528	0
10011677	cutaneous t-cell lymphoma	0.303079	0
10011678	cutaneous t-cell lymphoma recurrent	negative inf	0
10011680	cutaneous t-cell lymphoma stage i	inf	0
10011681	cutaneous t-cell lymphoma stage ii	inf	0
10011682	cutaneous t-cell lymphoma stage iii	inf	0
10011683	cutaneous t-cell lymphoma stage iv	0.738375	0
10011684	cutaneous tuberculosis	inf	0
10011686	cutaneous vasculitis	-0.935629	0
10011692	cutis laxa	negative inf	0
10011703	cyanosis	-0.275797	0
10011704	cyanosis central	-1.90071	0
10011705	cyanosis neonatal	0.738379	0
10011724	cyclothymic disorder	negative inf	0
10011732	cyst	0.0940572	0
10011734	cyst aspiration	inf	0
10011737	cyst drainage	negative inf	0
10011763	cystic fibrosis lung	-0.871082	0
10011766	cystic fibrosis pancreatic	inf	0
10011777	cystinosis	negative inf	0
10011778	cystinuria	inf	0
10011781	cystitis	0.338141	0.444853
10011790	cystitis escherichia	1.43153	0
10011793	cystitis haemorrhagic	0.219599	0
10011796	cystitis interstitial	0.530756	0
10011797	cystitis klebsiella	inf	0
10011800	cystitis radiation	-0.360247	0
10011803	cystocele	0.556058	0
10011814	cystoscopy	inf	0
10011830	cytomegalovirus hepatitis	-1.56423	0
10011831	cytomegalovirus infection	-0.130737	0
10011843	dacryocanaliculitis	-1.0534	0
10011850	dacryostenosis congenital	0.738375	0
10011859	dandruff	0.450708	0
10011878	deafness	0.443594	0.195131
10011882	deafness congenital	inf	0
10011900	deafness transitory	0.738379	0
10011912	death neonatal	1.29801	0
10011931	death of relative	0.450698	0
10011953	decreased activity	0.342056	0
10011968	decreased immune responsiveness	0.638456	0
10011971	decreased interest	0.280112	0
10011985	decubitus ulcer	0.299861	0
10012110	defaecation urgency	-0.210738	0
10012118	defect conduction intraventricular	1.43153	0
10012174	dehydration	-0.0135934	0
10012186	delayed delivery	inf	0
10012205	delayed puberty	2.06019	0
10012206	delayed recovery from anaesthesia	-1.15881	0
10012209	delayed sleep phase	negative inf	0
10012218	delirium	0.213665	0
10012225	delirium tremens	-0.647938	0
10012239	delusion	0.92691	17.7779
10012241	delusion of grandeur	inf	0
10012242	delusion of parasitosis	inf	0
10012245	delusion of replacement	0.0452228	0
10012254	delusional disorder, somatic type	inf	0
10012255	delusional disorder, unspecified type	0.738379	0
10012258	delusional perception	0.961528	0
10012267	dementia	0.520101	4.45267
10012305	demyelination	0.332937	0
10012327	dental necrosis	-0.360247	0
10012328	dental pulp disorder	0.0452226	0
10012355	dependent personality disorder	inf	0
10012369	deposit eye	0.33291	0
10012373	depressed level of consciousness	0.313747	0
10012374	depressed mood	0.330109	0.804795
10012378	depression	0.0681713	0
10012390	depression postoperative	inf	0
10012397	depression suicidal	-0.329491	0
10012422	derealisation	1.29801	0
10012426	dermal cyst	0.207759	0
10012428	dermal sinus	inf	0
10012431	dermatitis	0.202326	0
10012432	dermatitis acneiform	0.625151	0
10012434	dermatitis allergic	-0.648231	1.28059
10012441	dermatitis bullous	-0.0532252	0
10012442	dermatitis contact	-0.0112991	0
10012444	dermatitis diaper	1.34458	0
10012455	dermatitis exfoliative	-0.108932	0
10012456	dermatitis exfoliative generalised	0.476041	0
10012468	dermatitis herpetiformis	-0.647933	0
10012470	dermatitis infected	0.33291	0
10012493	dermatochalasis	0.0452228	0
10012503	dermatomyositis	-0.021472	0
10012504	dermatophytosis	inf	0
10012511	dermatophytosis of nail	negative inf	0
10012522	dermoid cyst	0.0452228	0
10012550	detrusor sphincter dyssynergia	inf	0
10012559	developmental delay	0.976878	0
10012565	developmental glaucoma	negative inf	0
10012592	dextrocardia	-1.34109	0
10012599	diabetes insipidus	-0.702035	0
10012601	diabetes mellitus	0.257005	0
10012607	diabetes mellitus inadequate control	0.157568	0
10012647	diabetic cardiomyopathy	negative inf	0
10012650	diabetic coma	0.268372	0
10012660	diabetic end stage renal disease	inf	0
10012661	diabetic eye disease	-0.647929	0
10012665	diabetic gangrene	0.738375	0
10012666	diabetic gastropathy	inf	0
10012671	diabetic ketoacidosis	-0.236135	0
10012673	diabetic ketosis	0.738375	0
10012679	diabetic neuropathic ulcer	negative inf	0
10012680	diabetic neuropathy	0.40196	0
10012688	diabetic retinal oedema	-0.871082	0
10012689	diabetic retinopathy	0.163018	0
10012708	diaphragm muscle weakness	inf	0
10012713	diaphragmatic hernia	-1.48091	0
10012725	diaphragmatic paralysis	0.664291	0
10012735	diarrhoea	0.0246527	0
10012741	diarrhoea haemorrhagic	0.0272109	0
10012742	diarrhoea infectious	0.332915	0
10012758	diastolic hypertension	0.738379	0
10012775	diet refusal	negative inf	0
10012785	differential white blood cell count abnormal	-1.0534	0
10012812	diffuse cutaneous mastocytosis	negative inf	0
10012818	diffuse large b-cell lymphoma	0.40719	0
10012821	diffuse large b-cell lymphoma recurrent	1.25525	1.99744
10012822	diffuse large b-cell lymphoma refractory	0.0452241	0
10012823	diffuse large b-cell lymphoma stage i	inf	0
10012824	diffuse large b-cell lymphoma stage ii	inf	0
10012826	diffuse large b-cell lymphoma stage iv	0.0452228	0
10013002	dilatation atrial	0.961528	0
10013012	dilatation ventricular	1.43155	0
10013023	diphtheria	negative inf	0
10013033	diplegia	0.332915	0
10013036	diplopia	0.0872444	0
10013053	disabled relative	negative inf	0
10013082	discomfort	0.163607	0
10013142	disinhibition	0.0452239	0
10013183	dislocation of vertebra	-0.242464	0
10013395	disorientation	0.248723	0
10013439	disseminated cryptococcosis	-0.583416	0
10013442	disseminated intravascular coagulation	0.227625	0
10013453	disseminated tuberculosis	-0.0883151	0
10013457	dissociation	-0.104325	0
10013462	dissociative disorder	-0.242464	0
10013468	dissociative identity disorder	-1.34109	0
10013486	distractibility	-0.242467	0
10013496	disturbance in attention	0.104716	0
10013538	diverticulitis	-0.087972	0
10013541	diverticulitis intestinal haemorrhagic	0.961528	0
10013558	diverticulum gastric	negative inf	0
10013560	diverticulum intestinal haemorrhagic	2.46138	7.77868
10013563	diverticulum oesophageal	-1.0534	0
10013571	divorced	0.0452226	0
10013573	dizziness	0.0382352	0
10013576	dizziness exertional	1.4316	0
10013578	dizziness postural	0.717997	4.43901
10013611	double outlet right ventricle	0.0452228	0
10013634	dreamy state	0.0452226	0
10013642	drooling	0.151675	0
10013643	drop attacks	negative inf	0
10013647	drowning	-0.242464	0
10013675	drug dependence, antepartum	-0.647929	0
10013781	dry mouth	0.0471408	0
10013786	dry skin	0.0300929	0
10013789	dry throat	0.149265	0
10013801	duchenne muscular dystrophy	negative inf	0
10013808	ductus arteriosus stenosis foetal	-0.465612	0
10013810	dumping syndrome	0.0452228	0
10013812	duodenal atresia	inf	0
10013830	duodenal obstruction	-0.465612	0
10013832	duodenal perforation	-0.99628	0
10013833	duodenal polyp	-0.871082	0
10013836	duodenal ulcer	-0.424882	0
10013839	duodenal ulcer haemorrhage	0.286417	0
10013849	duodenal ulcer perforation	0.0452236	0
10013864	duodenitis	-0.306208	0
10013865	duodenitis haemorrhagic	inf	0
10013886	dysaesthesia	0.575886	0
10013887	dysarthria	0.250932	0
10013892	dyschromatopsia	-0.0725635	0
10013896	dysdiadochokinesis	-0.871082	0
10013908	dysfunctional uterine bleeding	0.278865	0
10013911	dysgeusia	-0.114587	0
10013913	dyshidrotic eczema	inf	0
10013916	dyskinesia	0.22851	0
10013924	dyskinesia oesophageal	0.0452226	0
10013932	dyslexia	2.18536	0
10013935	dysmenorrhoea	0.471024	0
10013936	dysmetria	0.332921	0
10013941	dyspareunia	0.0993066	0
10013946	dyspepsia	0.0601203	0
10013950	dysphagia	0.0608544	0
10013952	dysphonia	0.110276	0
10013954	dysphoria	-0.379698	0
10013968	dyspnoea	0.174078	15.5074
10013969	dyspnoea at rest	1.23278	7.66915
10013971	dyspnoea exertional	0.70721	34.8842
10013974	dyspnoea paroxysmal nocturnal	0.268377	0
10013976	dyspraxia	-0.360247	0
10013983	dystonia	0.918612	6.15141
10013990	dysuria	0.24253	0
10014002	ear deformity acquired	inf	0
10014004	ear disorder	0.195541	0
10014009	ear haemorrhage	-0.0500927	0
10014011	ear infection	0.312636	0.366524
10014014	ear lobe infection	0.738375	0
10014016	ear malformation	0.738375	0
10014020	ear pain	0.413813	0
10014025	ear swelling	0.0940215	0
10014055	early retirement	inf	0
10014080	ecchymosis	-0.151524	0
10014096	echinococciasis	inf	0
10014113	echocardiogram	1.43153	0
10014127	echolalia	0.738375	0
10014129	eclampsia	0.738384	0
10014141	ecthyma	1.14384	0
10014146	ectopic acth syndrome	negative inf	0
10014179	ectropion	0.961528	0
10014181	ectropion of cervix	negative inf	0
10014184	eczema	0.0816628	0
10014190	eczema asteatotic	1.43153	0
10014194	eczema eyelids	1.14384	0
10014197	eczema herpeticum	-0.242464	0
10014198	eczema infantile	inf	0
10014199	eczema infected	negative inf	0
10014201	eczema nummular	inf	0
10014270	educational problem	-0.465612	0
10014316	ehlers-danlos syndrome	0.961528	0
10014325	ejaculation delayed	negative inf	0
10014326	ejaculation disorder	-0.871095	0
10014328	ejaculation failure	-0.291258	0
10014331	ejection fraction abnormal	0.0992981	0
10014348	elderly	negative inf	0
10014357	electric shock	0.738379	0
10014362	electrocardiogram	inf	0
10014363	electrocardiogram abnormal	0.220479	0
10014368	electrocardiogram ambulatory	negative inf	0
10014377	electrocardiogram qrs complex	negative inf	0
10014378	electrocardiogram qrs complex abnormal	-0.647933	0
10014380	electrocardiogram qrs complex prolonged	-0.0792642	0
10014385	electrocardiogram qt interval	0.738379	0
10014387	electrocardiogram qt prolonged	0.295352	0.186618
10014388	electrocardiogram qt shortened	0.738375	0
10014389	electrocardiogram st segment	inf	0
10014390	electrocardiogram st segment abnormal	0.17876	0
10014391	electrocardiogram st segment depression	-0.80211	0
10014392	electrocardiogram st segment elevation	0.523355	0
10014394	electrocardiogram t wave amplitude decreased	1.14384	0
10014395	electrocardiogram t wave inversion	0.307619	0
10014396	electrocardiogram t wave peaked	inf	0
10014404	electroconvulsive therapy	inf	0
10014415	electrolyte depletion	0.738379	0
10014418	electrolyte imbalance	0.110644	0
10014458	electrophoresis	inf	0
10014459	electrophoresis abnormal	negative inf	0
10014467	electrophoresis protein	negative inf	0
10014468	electrophoresis protein abnormal	inf	0
10014472	elephantiasis	inf	0
10014489	elliptocytosis	inf	0
10014498	embolic stroke	-0.130685	0
10014513	embolism arterial	0.268372	0
10014522	embolism venous	0.773609	0
10014551	emotional disorder	0.172413	0
10014557	emotional poverty	0.363692	0
10014561	emphysema	0.378814	0
10014567	empty sella syndrome	0.738375	0
10014568	empyema	0.227556	0
10014576	enamel anomaly	inf	0
10014579	enanthema	inf	0
10014581	encephalitis	-0.331697	0
10014586	encephalitis cytomegalovirus	1.54933	0
10014589	encephalitis haemorrhagic	inf	0
10014612	encephalitis viral	0.0452245	0
10014617	encephalocele	0.738379	0
10014619	encephalomyelitis	0.0452226	0
10014633	encephalopathy neonatal	inf	0
10014642	enchondromatosis	0.0452226	0
10014643	encopresis	0.0452226	0
10014648	endarterectomy	0.227556	0
10014663	endocardial fibroelastosis	-1.56423	0
10014665	endocarditis	0.0452329	0
10014666	endocarditis bacterial	-0.493795	0
10014669	endocarditis candida	inf	0
10014671	endocarditis enterococcal	-0.647929	0
10014675	endocarditis haemophilus	negative inf	0
10014676	endocarditis histoplasma	negative inf	0
10014682	endocarditis q fever	1.83701	0
10014684	endocarditis staphylococcal	-0.0883121	0
10014695	endocrine disorder	0.0452241	0
10014720	endometrial adenocarcinoma	0.738379	0
10014733	endometrial cancer	-0.583416	0
10014734	endometrial cancer metastatic	inf	0
10014736	endometrial cancer recurrent	inf	0
10014738	endometrial cancer stage i	negative inf	0
10014753	endometrial disorder	0.0452228	0
10014755	endometrial hyperplasia	0.738379	0
10014759	endometrial neoplasm	inf	0
10014778	endometriosis	0.167844	0
10014791	endometritis	0.450693	0
10014801	endophthalmitis	0.147045	0
10014802	endoscopic retrograde cholangiopancreatography	0.33291	0
10014805	endoscopy	-0.242471	0
10014809	endoscopy gastrointestinal	negative inf	0
10014810	endoscopy large bowel abnormal	negative inf	0
10014816	endoscopy small intestine	negative inf	0
10014819	endoscopy upper gastrointestinal tract	1.14384	0
10014838	enlarged clitoris	-1.34109	0
10014866	enteritis	-0.648123	0
10014881	enterobiasis	negative inf	0
10014885	enterococcal bacteraemia	-0.647972	0
10014893	enterocolitis	0.193667	0
10014896	enterocolitis haemorrhagic	0.163012	0
10014909	enterovirus infection	0.840236	0
10014910	enthesopathy	-1.90071	0
10014928	enuresis	0.566585	0
10014935	enzyme abnormality	0.450693	0
10014941	eosinophil count	0.0452226	0
10014943	eosinophil count decreased	0.412968	0
10014945	eosinophil count increased	0.145333	0
10014950	eosinophilia	0.258422	0
10014952	eosinophilia myalgia syndrome	negative inf	0
10014954	eosinophilic fasciitis	inf	0
10014961	eosinophilic myocarditis	-1.05343	0
10014962	eosinophilic pneumonia	-1.3686	0.311974
10014970	ephelides	1.43153	0
10014971	epicondylitis	1.14386	0
10014985	epidermal naevus	inf	0
10014994	epididymal cyst	inf	0
10015000	epididymitis	-0.647942	0
10015011	epidural anaesthesia	inf	0
10015029	epiglottic oedema	inf	0
10015030	epiglottitis	-0.647933	0
10015033	epiglottitis obstructive	negative inf	0
10015037	epilepsy	0.21895	0
10015049	epileptic aura	0.738375	0
10015062	epinephrine decreased	negative inf	0
10015078	epiphyses premature fusion	0.738384	0
10015084	episcleritis	-0.360251	0
10015088	epispadias	negative inf	0
10015090	epistaxis	0.273973	2.60875
10015099	epithelioid sarcoma	inf	0
10015108	epstein-barr virus infection	0.345402	0
10015109	epstein-barr virus infection reactivation	inf	6.88391
10015120	erection increased	0.199379	0
10015124	ergot poisoning	negative inf	0
10015137	eructation	0.126242	0
10015148	erysipelothrix infection	-1.0534	0
10015150	erythema	0.0285043	0
10015153	erythema annulare	-1.0534	0
10015218	erythema multiforme	-0.0691992	0
10015226	erythema nodosum	0.114223	0
10015237	erythema of eyelid	-0.171871	0
10015248	erythrasma	negative inf	0
10015278	erythrodermic psoriasis	0.0452228	0
10015284	erythromelalgia	inf	0
10015290	erythropsia	inf	0
10015296	escherichia sepsis	0.0860541	0
10015488	essential hypertension	0.0452299	0
10015493	essential thrombocythaemia	inf	0
10015496	essential tremor	0.15059	0
10015535	euphoric mood	-0.00417193	0
10015543	eustachian tube dysfunction	0.738389	0
10015544	eustachian tube obstruction	0.0452232	0
10015545	eustachian tube operation	inf	0
10015548	euthanasia	inf	0
10015605	excessive masturbation	0.0452226	0
10015610	exchange blood transfusion	negative inf	0
10015636	exercise adequate	negative inf	0
10015645	exercise electrocardiogram abnormal	0.0452226	0
10015650	exercise lack of	0.0452232	0
10015653	exercise test abnormal	inf	0
10015677	exomphalos	0.199379	0
10015683	exophthalmos	0.584244	0
10015688	exostosis	0.0650402	0
10015690	exostosis of jaw	0.584244	0
10015719	exsanguination	inf	0
10015727	extensor plantar response	1.43155	0
10015729	external ear cellulitis	0.0452226	0
10015741	external fixation of fracture	negative inf	0
10015769	extradural haematoma	-0.414339	0
10015829	extraocular muscle paresis	0.0452232	0
10015832	extrapyramidal disorder	-0.162471	0
10015856	extrasystoles	0.222944	0
10015866	extravasation	0.29419	0
10015867	extravasation blood	0.738379	0
10015871	extravascular haemolysis	inf	0
10015905	eye abscess	0.738379	0
10015907	eye allergy	0.584244	0
10015911	eye burns	0.556058	0
10015915	eye discharge	0.0872155	0
10015916	eye disorder	0.366091	0.69316
10015923	eye excision	inf	0
10015926	eye haemorrhage	0.084473	0
10015929	eye infection	0.322709	0
10015930	eye infection bacterial	0.961528	0
10015933	eye infection fungal	negative inf	0
10015937	eye infection staphylococcal	-0.360247	0
10015938	eye infection syphilitic	inf	0
10015939	eye infection toxoplasmal	negative inf	0
10015940	eye infection viral	0.738379	0
10015946	eye irritation	0.229404	0
10015948	eye luxation	negative inf	0
10015967	eye swelling	-0.112466	0
10015988	eyelid infection	0.0452232	0
10015993	eyelid oedema	-0.396631	0
10015995	eyelid ptosis	0.178791	0
10015996	eyelid ptosis congenital	negative inf	0
10015999	eyelid sensory disorder	negative inf	0
10016026	face lift	inf	0
10016029	face oedema	0.189846	0
10016035	face presentation	negative inf	0
10016042	facial bones fracture	0.292121	0
10016059	facial pain	0.247334	0
10016062	facial paralysis	0.284388	0
10016080	factor viii deficiency	-1.34109	0
10016082	factor xi deficiency	inf	0
10016100	faeces discoloured	-0.0834581	0
10016101	faeces hard	0.40196	0
10016102	faeces pale	0.199385	0
10016123	failed induction of labour	inf	0
10016164	failure to anastomose	negative inf	0
10016165	failure to thrive	0.0770048	0
10016180	fallopian tube cancer	negative inf	0
10016182	fallopian tube cancer metastatic	negative inf	0
10016194	false labour	inf	0
10016202	familial amyloidosis	negative inf	0
10016207	familial mediterranean fever	inf	0
10016208	familial periodic paralysis	-1.05343	0
10016215	family stress	0.332915	0
10016219	fanconi syndrome	-0.155455	0
10016228	fasciitis	negative inf	0
10016234	fascioliasis	0.0452226	0
10016237	fasciotomy	negative inf	0
10016246	fat embolism	0.0452226	0
10016256	fatigue	-0.0164407	0
10016260	fatty acid deficiency	0.738379	0
10016262	fatty liver alcoholic	inf	0
10016275	fear	0.347024	0
10016276	fear of animals	inf	0
10016278	fear of disease	1.14386	0
10016279	fear of open spaces	inf	0
10016284	febrile convulsion	-0.647946	0
10016288	febrile neutropenia	0.0375024	0
10016322	feeling abnormal	0.106321	0
10016326	feeling cold	0.13095	0
10016330	feeling drunk	-0.153668	0
10016334	feeling hot	0.157561	0
10016338	feeling jittery	-0.0463776	0
10016344	feeling of despair	0.167844	0
10016352	feeling of relaxation	0.0452232	0
10016374	feelings of worthlessness	-0.871082	0
10016405	female orgasmic disorder	0.738379	0
10016434	femoral hernia	inf	0
10016450	femoral neck fracture	-0.702035	0
10016454	femur fracture	0.108614	0
10016562	fever neonatal	negative inf	0
10016581	fibrin d dimer increased	0.509594	0
10016591	fibrin increased	negative inf	0
10016603	fibrinolysis	negative inf	0
10016613	fibroadenoma of breast	inf	0
10016621	fibrocystic breast disease	1.43153	0
10016629	fibroma	1.43153	0
10016632	fibrosarcoma	negative inf	0
10016642	fibrosis	0.281633	0
10016667	fibula fracture	-0.229238	0
10016678	finger amputation	0.497228	0
10016687	finger repair operation	-0.647929	0
10016717	fistula	-0.242503	0
10016741	fixed eruption	-1.43646	0
10016750	flank pain	0.450883	0
10016754	flashback	1.14385	0
10016759	flat affect	0.412968	0
10016760	flat anterior chamber of eye	inf	0
10016766	flatulence	0.0638285	0
10016773	flea infestation	inf	0
10016803	fluid overload	0.322858	1.63171
10016807	fluid retention	0.367313	11.0905
10016816	fluoride increased	inf	0
10016818	fluorosis	-0.360247	0
10016825	flushing	0.156015	0
10016845	foetal alcohol syndrome	inf	0
10016855	foetal distress syndrome	0.584244	0
10016859	foetal haemoglobin increased	inf	0
10016862	foetal malnutrition	inf	0
10016863	foetal malposition	inf	0
10016880	folate deficiency	-0.647942	0
10016905	follicle centre lymphoma, follicular grade i, ii, iii recurrent	inf	0
10016936	folliculitis	0.0452287	0
10016946	food allergy	0.154461	0
10016948	food interaction	-0.360255	0
10016952	food poisoning	0.169319	0
10016960	foot amputation	-1.22782	0
10016961	foot and mouth disease	inf	0
10016970	foot fracture	0.255704	0
10016984	forced expiratory volume	negative inf	0
10016985	forced expiratory volume abnormal	-1.0534	0
10016987	forced expiratory volume decreased	-0.683081	0
10016997	forearm fracture	0.0452232	0
10017010	foreign body in ear	negative inf	0
10017059	foreign travel	negative inf	0
10017062	formication	0.0452324	0
10017076	fracture	-0.0837564	0
10017081	fracture delayed union	inf	0
10017085	fracture malunion	0.0452226	0
10017088	fracture nonunion	0.450693	0
10017308	fractured sacrum	0.738399	0
10017324	fragile x syndrome	negative inf	0
10017367	frequent bowel movements	0.0560234	0
10017379	frontal sinus operation	0.738375	0
10017382	frostbite	-0.360247	0
10017412	full blood count abnormal	-0.340473	0
10017413	full blood count decreased	-0.172565	0
10017472	fumbling	inf	0
10017507	functional residual capacity decreased	inf	0
10017520	fundoscopy abnormal	negative inf	0
10017523	fungaemia	0.154441	0
10017524	fungal abscess central nervous system	negative inf	0
10017529	fungal endocarditis	1.14384	0
10017533	fungal infection	0.0264756	0
10017543	fungal skin infection	0.33865	0
10017553	furuncle	0.221743	0
10017577	gait disturbance	0.313764	13.3423
10017581	gait inability	0.0654442	0
10017585	gait spastic	inf	0
10017600	galactorrhoea	-0.420947	0
10017614	gallbladder cancer	-0.360247	0
10017626	gallbladder disorder	0.143122	0
10017636	gallbladder obstruction	0.961528	0
10017637	gallbladder oedema	-1.0534	0
10017642	gallbladder injury	negative inf	0
10017655	gambling	negative inf	0
10017687	gamma-glutamyltransferase	inf	0
10017688	gamma-glutamyltransferase abnormal	inf	0
10017690	gamma-glutamyltransferase decreased	inf	0
10017693	gamma-glutamyltransferase increased	0.381747	0
10017701	ganglioglioma	0.0452226	0
10017709	ganglioneuroma	inf	0
10017711	gangrene	-0.613416	0
10017728	gardnerella infection	0.0452226	0
10017737	gas gangrene	-0.137103	0
10017740	gas poisoning	inf	0
10017758	gastric cancer	0.150603	0
10017765	gastric cancer stage iii	inf	0
10017779	gastric dilatation	-0.530172	0
10017788	gastric haemorrhage	0.457942	0.793931
10017807	gastric mucosal hypertrophy	inf	0
10017815	gastric perforation	-0.480909	0
10017816	gastric polypectomy	negative inf	0
10017817	gastric polyps	-0.291274	0
10017822	gastric ulcer	-0.100252	0
10017826	gastric ulcer haemorrhage	0.951068	0
10017835	gastric ulcer perforation	0.738404	0
10017840	gastric ulcer, obstructive	inf	0
10017853	gastritis	-0.0317616	0
10017865	gastritis erosive	-0.919973	0
10017866	gastritis haemorrhagic	1.19796	0
10017873	gastroenterostomy	0.0452226	0
10017877	gastrointestinal fistula	-0.935629	0
10017885	gastrooesophageal reflux disease	-0.130392	0
10017886	gastroduodenal ulcer	inf	0
10017888	gastroenteritis	-0.177995	0
10017889	gastroenteritis adenovirus	0.045223	0
10017893	gastroenteritis astroviral	0.0452226	0
10017898	gastroenteritis clostridial	-0.647929	0
10017899	gastroenteritis cryptosporidial	negative inf	0
10017902	gastroenteritis eosinophilic	inf	0
10017903	gastroenteritis escherichia coli	0.268372	0
10017912	gastroenteritis radiation	0.961528	0
10017913	gastroenteritis rotavirus	0.450693	0
10017914	gastroenteritis salmonella	0.738389	0
10017915	gastroenteritis shigella	inf	0
10017916	gastroenteritis staphylococcal	negative inf	0
10017918	gastroenteritis viral	-0.282648	0
10017928	gastrointestinal angiodysplasia	0.268372	0
10017932	gastrointestinal arteriovenous malformation	1.14386	0
10017940	gastrointestinal carcinoma	-0.647938	0
10017944	gastrointestinal disorder	-0.029175	0
10017955	gastrointestinal haemorrhage	0.517755	30.6488
10017964	gastrointestinal infection	0.0834739	0
10017973	gastrointestinal lymphoma	inf	0
10017980	gastrointestinal mucosal necrosis	negative inf	0
10017982	gastrointestinal necrosis	-0.00884559	0
10017999	gastrointestinal pain	0.417581	0
10018001	gastrointestinal perforation	-0.859344	0
10018007	gastrointestinal stenosis	negative inf	0
10018046	gastroschisis	negative inf	0
10018060	general anaesthesia	-1.05342	0
10018075	generalised anxiety disorder	0.892559	0
10018092	generalised oedema	-0.0536435	0
10018100	generalised tonic-clonic seizure	0.0511623	0
10018143	genital candidiasis	-1.74656	0
10018150	genital herpes	0.497228	0
10018168	genital prolapse	negative inf	0
10018175	genital rash	-0.303104	0
10018180	genital ulceration	-0.647929	0
10018183	genitalia external ambiguous	-0.242464	0
10018209	gestational diabetes	0.286417	0
10018255	giant cell tumour of tendon sheath	inf	0
10018258	giant papillary conjunctivitis	inf	0
10018262	giardiasis	0.738379	0
10018276	gingival bleeding	-0.0217989	0
10018278	gingival discolouration	-0.360251	0
10018280	gingival disorder	0.421783	0
10018282	gingival erosion	0.738379	0
10018284	gingival hypertrophy	2.01945	2.52471
10018286	gingival pain	-0.218654	0
10018290	gingival recession	-0.322519	0
10018291	gingival swelling	-0.132483	0
10018292	gingivitis	0.112687	0
10018296	gingivitis ulcerative	negative inf	0
10018304	glaucoma	0.109816	0
10018336	glioblastoma	0.681251	0
10018337	glioblastoma multiforme	0.22755	0
10018338	glioma	0.515241	0
10018341	gliosis	negative inf	0
10018350	globulins increased	negative inf	0
10018355	glomerular filtration rate	0.0452226	0
10018356	glomerular filtration rate abnormal	-0.0601408	0
10018358	glomerular filtration rate decreased	0.767474	4.67512
10018359	glomerular filtration rate increased	1.29803	0
10018362	glomerular vascular disorder	inf	0
10018364	glomerulonephritis	0.0452247	0
10018366	glomerulonephritis acute	-0.647929	0
10018370	glomerulonephritis membranoproliferative	negative inf	0
10018372	glomerulonephritis membranous	negative inf	0
10018374	glomerulonephritis minimal lesion	3.78309	7.64773
10018376	glomerulonephritis proliferative	negative inf	0
10018378	glomerulonephritis rapidly progressive	0.310964	0
10018383	glossectomy	inf	0
10018388	glossodynia	-0.242549	0
10018429	glucose tolerance impaired	0.268411	0
10018432	glucose tolerance test	inf	0
10018433	glucose tolerance test abnormal	0.0452226	0
10018436	glucose urine	inf	0
10018444	glucose-6-phosphate dehydrogenase deficiency	negative inf	0
10018473	glycosuria	-0.291266	0
10018474	glucose urine absent	negative inf	0
10018478	glucose urine present	-0.177929	0
10018480	glycosylated haemoglobin	0.0452226	0
10018481	glycosylated haemoglobin abnormal	0.239396	0
10018482	glycosylated haemoglobin decreased	-0.984437	0
10018484	glycosylated haemoglobin increased	-0.188842	0
10018498	goitre	0.167844	0
10018499	goitre congenital	negative inf	0
10018612	gonorrhoea	1.43153	0
10018627	gout	0.300182	0
10018634	gouty arthritis	0.045223	0
10018641	gouty tophus	-1.3411	0
10018651	graft versus host disease	-0.180801	0
10018656	gram stain positive	0.738375	0
10018671	grandiosity	inf	0
10018681	granulocyte count decreased	0.450693	0
10018683	granulocyte count increased	-1.05341	0
10018685	granulocytes abnormal	-0.871082	0
10018687	granulocytopenia	-1.6567	15.6084
10018690	granulocytosis	1.14384	0
10018691	granuloma	-0.063002	0
10018692	granuloma annulare	-1.13347	0
10018698	granuloma skin	inf	0
10018704	granulomatous liver disease	inf	0
10018713	gravitational oedema	-0.647929	0
10018724	grief reaction	1.14384	0
10018735	groin pain	-0.0210343	0
10018745	growing pains	0.33291	0
10018746	growth accelerated	0.0452226	0
10018762	grunting	0.604853	0
10018767	guillain-barre syndrome	-0.223072	0
10018797	guttate psoriasis	0.22755	0
10018800	gynaecomastia	-0.53458	1.13581
10018814	haemangioma	1.23488	0
10018818	haemangioma congenital	-0.242467	0
10018821	haemangioma of liver	0.0452234	0
10018823	haemangioma of skin	1.11798	0
10018829	haemarthrosis	0.651608	0.379793
10018830	haematemesis	0.15841	0
10018836	haematochezia	0.220436	0
10018840	haematocrit increased	0.296559	0
10018852	haematoma	0.333237	0
10018866	haematospermia	0.450693	0
10018867	haematuria	0.354575	1.40529
10018868	blood urine absent	negative inf	0
10018870	blood urine present	-0.0309597	0
10018871	haematuria traumatic	inf	0
10018872	haemochromatosis	0.381705	0
10018875	haemodialysis	0.88853	1.12804
10018876	haemoglobin	inf	0
10018879	haemoglobin abnormal	0.978223	0.558032
10018888	haemoglobin increased	0.546063	0
10018890	haemoglobin normal	negative inf	0
10018901	haemoglobinaemia	negative inf	0
10018906	haemoglobinuria	-1.34109	0
10018909	haemoglobin urine present	inf	0
10018910	haemolysis	-0.123878	0
10018916	haemolytic anaemia	0.131032	0
10018932	haemolytic uraemic syndrome	0.412968	0
10018935	haemoperitoneum	inf	0.975154
10018964	haemoptysis	0.281886	0
10018985	haemorrhage intracranial	0.0788748	0
10018999	haemorrhage subcutaneous	0.450703	0
10019005	haemorrhagic cerebral infarction	2.1247	0
10019009	haemorrhagic disorder	0.89254	0
10019013	haemorrhagic infarction	-0.647938	0
10019016	haemorrhagic stroke	0.890572	4.8448
10019022	haemorrhoids	-0.52393	2.33242
10019023	haemorrhoids thrombosed	-0.647933	0
10019024	haemosiderosis	inf	0
10019027	haemothorax	0.613272	0
10019030	hair colour changes	0.738567	0
10019037	hair disorder	0.163018	0
10019044	hair growth abnormal	0.130409	0
10019049	hair texture abnormal	0.0712106	0
10019053	hairy cell leukaemia	0.738375	0
10019063	hallucination	0.884046	87.2375
10019070	hallucination, auditory	0.169746	0
10019071	hallucination, gustatory	inf	0
10019072	hallucination, olfactory	negative inf	0
10019074	hallucination, tactile	1.14386	0
10019079	hallucinations, mixed	0.381737	0
10019099	halo vision	0.381705	0
10019110	hand amputation	0.0452226	0
10019113	hand-foot-and-mouth disease	-0.424794	0
10019114	hand fracture	0.495267	0
10019133	hangover	-0.02624	0
10019150	haptoglobin decreased	-0.424794	0
10019152	haptoglobin increased	negative inf	0
10019191	head banging	inf	0
10019194	head discomfort	0.20268	0
10019196	head injury	0.162869	0
10019211	headache	4.92322e-05	0
10019263	heart block congenital	inf	0
10019273	heart disease congenital	0.527126	0
10019300	heart rate abnormal	-0.271523	0
10019301	heart rate decreased	0.242529	0
10019303	heart rate increased	0.150959	0
10019304	heart rate irregular	0.125359	0
10019311	heart sounds abnormal	0.604853	0
10019332	heat exhaustion	-0.514419	0
10019345	heat stroke	-0.99628	0
10019350	heavy chain disease	inf	0
10019452	hemianopia	inf	0
10019455	hemianopia heteronymous	negative inf	0
10019456	hemianopia homonymous	0.738389	0
10019465	hemiparesis	0.178872	0
10019468	hemiplegia	0.274841	0
10019476	hemiplegic migraine	0.450693	0
10019477	hemivertebra	0.0452226	0
10019617	henoch-schonlein purpura	2.12473	0
10019629	hepatic adenoma	-0.360247	0
10019635	hepatic artery embolism	inf	0
10019636	hepatic artery thrombosis	negative inf	0
10019637	hepatic atrophy	1.14384	0
10019641	hepatic cirrhosis	0.430278	0
10019646	hepatic cyst	0.332926	0
10019660	hepatic encephalopathy	0.0583151	0
10019663	hepatic failure	0.0231414	0
10019668	hepatic fibrosis	0.310964	0
10019670	hepatic function abnormal	0.342618	0
10019676	hepatic haematoma	1.43155	0
10019677	hepatic haemorrhage	-1.05343	0
10019680	hepatic infarction	negative inf	0
10019692	hepatic necrosis	0.227561	0
10019695	hepatic neoplasm	-0.485435	0
10019705	hepatic pain	-0.231058	0
10019708	hepatic steatosis	-0.15293	0
10019713	hepatic vein thrombosis	0.738379	0
10019717	hepatitis	0.280464	0
10019719	hepatitis a	-0.360255	0
10019725	hepatitis a antibody positive	negative inf	0
10019727	hepatitis acute	0.472707	0
10019728	hepatitis alcoholic	1.14384	0
10019731	hepatitis b	-0.0417934	0
10019733	hepatitis b antibody abnormal	inf	0
10019734	hepatitis b antibody negative	negative inf	0
10019736	hepatitis b antibody positive	inf	0
10019742	hepatitis b surface antigen positive	0.0452226	0
10019744	hepatitis c	-0.0695784	0
10019747	hepatitis c antibody positive	negative inf	0
10019748	hepatitis c rna	inf	0
10019749	hepatitis c rna negative	negative inf	0
10019750	hepatitis c rna positive	negative inf	0
10019754	hepatitis cholestatic	0.21709	0
10019755	hepatitis chronic active	0.0452226	0
10019762	hepatitis d	negative inf	0
10019768	hepatitis e	0.17876	0
10019772	hepatitis fulminant	-0.108932	0
10019781	hepatitis infectious mononucleosis	inf	0
10019795	hepatitis toxic	inf	0
10019799	hepatitis viral	0.651383	0
10019819	hepato-lenticular degeneration	negative inf	0
10019837	hepatocellular injury	0.633049	0
10019842	hepatomegaly	0.387614	0
10019845	hepatorenal failure	negative inf	0
10019846	hepatorenal syndrome	0.381716	0
10019847	hepatosplenomegaly	-0.117307	0
10019851	hepatotoxicity	0.134939	0
10019860	hereditary angioedema	-0.205071	0
10019883	hereditary haemorrhagic telangiectasia	-0.647933	0
10019889	hereditary neuropathic amyloidosis	inf	0
10019904	hereditary spherocytosis	inf	0
10019909	hernia	0.0702758	0
10019912	hernia congenital	inf	0
10019913	hernia diaphragmatic repair	inf	0
10019915	hernia hiatus repair	0.0452226	0
10019936	herpangina	negative inf	0
10019948	herpes simplex	0.152886	0
10019953	herpes simplex encephalitis	1.99116	0
10019973	herpes virus infection	0.0965331	0
10019974	herpes zoster	0.249537	0.873595
10020015	heterophoria	0.738375	0
10020028	hiatus hernia	-0.756737	4.50167
10020039	hiccups	0.30891	0
10020040	hidradenitis	0.588903	0
10020046	high arched palate	inf	0
10020050	high density lipoprotein	negative inf	0
10020051	high density lipoprotein abnormal	negative inf	0
10020060	high density lipoprotein decreased	0.12528	0
10020061	high density lipoprotein increased	0.0452249	0
10020094	hilar lymphadenopathy	-0.242467	0
10020096	hip arthroplasty	0.0848029	0
10020100	hip fracture	0.267483	0
10020112	hirsutism	0.833709	0
10020117	histiocytosis	negative inf	0
10020141	histoplasmosis	-0.242491	0
10020144	histoplasmosis disseminated	0.209555	0
10020155	histrionic personality disorder	0.738375	0
10020161	hiv infection	0.416833	0
10020185	hiv test	negative inf	0
10020188	hiv test positive	1.99116	0
10020361	homeless	0.961528	0
10020375	homosexuality	inf	0
10020377	hordeolum	0.343801	0
10020429	human ehrlichiosis	2.12473	0
10020431	human herpesvirus 6 infection	0.537734	0
10020460	human t-cell lymphotropic virus type i infection	0.738375	0
10020462	humerus fracture	0.0452287	0
10020464	humoral immune defect	inf	2.21907
10020466	hunger	-0.0990558	0
10020488	hydrocele	-0.311465	0
10020508	hydrocephalus	0.543162	0
10020529	hydrops foetalis	1.89113	0
10020531	hydrosalpinx	negative inf	0
10020533	hydroureter	0.738384	0
10020559	hyperacusis	0.119338	0
10020562	hyperadrenalism	0.0452226	0
10020564	hyperadrenocorticism	negative inf	0
10020565	hyperaemia	-0.360251	0
10020568	hyperaesthesia	0.103516	0
10020571	hyperaldosteronism	inf	0
10020575	hyperammonaemia	-0.183073	0
10020578	hyperbilirubinaemia	0.0715649	0
10020580	hyperbilirubinaemia neonatal	1.34454	0
10020583	hypercalcaemia	-0.397473	0
10020584	hypercalcaemia of malignancy	1.14384	0
10020586	hypercalcaemic nephropathy	negative inf	0
10020590	hypercalciuria	-0.465612	0
10020597	hyperchloraemia	0.738399	0
10020601	hyperchlorhydria	-0.311477	0
10020603	hypercholesterolaemia	0.172006	0
[truncated: 7,904 more rows]

## Sheet: panel_c
Left figure			Right figure
Year	Observed	Predicted	Year	Observed	Predicted
2013	524	N/A	2013	451	N/A
2014	699	N/A	2014	505	N/A
2015	620	710	2015	939	847
2016	860	760	2016	749	836
2017	744	764	2017	798	750
2018	623	683	2018	876	830
2019	707	730	2019	914	920
2020	1197	787	2020	1073	1010

## Sheet: panel_e_f
Panel e and f are using the same source data. After the figure is generated, we split the figure into two panels: The first three columns show dataflow pre-pandemic and the last three columns show dataflow during pandemic, while the middle column (age groups) is shared. We manually changed some colors and labels in Adobe Illustrator. Mapping between adverse events and MedDRA ID following: ['Dizzi…
	Source	Target	Value
0	10013578	men_nonpan	47
1	men_nonpan	young	0
2	men_nonpan	adult	13
3	men_nonpan	elderly	14
4	10013578	women_nonpan	48
5	women_nonpan	young	0
6	women_nonpan	adult	16
7	women_nonpan	elderly	16
8	10016803	men_nonpan	145
9	men_nonpan	young	8
10	men_nonpan	adult	60
11	men_nonpan	elderly	47
12	10016803	women_nonpan	216
13	women_nonpan	young	3
14	women_nonpan	adult	107
15	women_nonpan	elderly	69
16	10017577	men_nonpan	454
17	men_nonpan	young	7
18	men_nonpan	adult	143
19	men_nonpan	elderly	171
20	10017577	women_nonpan	819
21	women_nonpan	young	9
22	women_nonpan	adult	303
23	women_nonpan	elderly	296
24	10020772	men_nonpan	471
25	men_nonpan	young	30
26	men_nonpan	adult	152
27	men_nonpan	elderly	124
28	10020772	women_nonpan	739
29	women_nonpan	young	33
30	women_nonpan	adult	245
31	women_nonpan	elderly	229
32	10021097	men_nonpan	936
33	men_nonpan	young	54
34	men_nonpan	adult	282
35	men_nonpan	elderly	345
36	10021097	women_nonpan	1119
37	women_nonpan	young	86
38	women_nonpan	adult	434
39	women_nonpan	elderly	362
40	10021143	men_nonpan	234
41	men_nonpan	young	29
42	men_nonpan	adult	87
43	men_nonpan	elderly	87
44	10021143	women_nonpan	300
45	women_nonpan	young	16
46	women_nonpan	adult	138
47	women_nonpan	elderly	95
48	10022437	men_nonpan	666
49	men_nonpan	young	14
50	men_nonpan	adult	272
51	men_nonpan	elderly	163
52	10022437	women_nonpan	1138
53	women_nonpan	young	17
54	women_nonpan	adult	507
55	women_nonpan	elderly	302
56	10027145	men_nonpan	15
57	men_nonpan	young	0
58	men_nonpan	adult	12
59	men_nonpan	elderly	1
60	10027145	women_nonpan	40
61	women_nonpan	young	1
62	women_nonpan	adult	25
63	women_nonpan	elderly	8
64	10033425	men_nonpan	698
65	men_nonpan	young	29
66	men_nonpan	adult	254
67	men_nonpan	elderly	197
68	10033425	women_nonpan	1787
69	women_nonpan	young	27
70	women_nonpan	adult	782
71	women_nonpan	elderly	526
72	10033433	men_nonpan	128
73	men_nonpan	young	5
74	men_nonpan	adult	50
75	men_nonpan	elderly	38
76	10033433	women_nonpan	419
77	women_nonpan	young	5
78	women_nonpan	adult	206
79	women_nonpan	elderly	113
80	10035664	men_nonpan	1597
81	men_nonpan	young	51
82	men_nonpan	adult	434
83	men_nonpan	elderly	609
84	10035664	women_nonpan	1927
85	women_nonpan	young	52
86	women_nonpan	adult	654
87	women_nonpan	elderly	688
88	10037400	men_nonpan	104
89	men_nonpan	young	11
90	men_nonpan	adult	23
91	men_nonpan	elderly	42
92	10037400	women_nonpan	231
93	women_nonpan	young	11
94	women_nonpan	adult	89
95	women_nonpan	elderly	77
96	10037660	men_nonpan	1112
97	men_nonpan	young	125
98	men_nonpan	adult	438
99	men_nonpan	elderly	299
100	10037660	women_nonpan	1352
101	women_nonpan	young	111
102	women_nonpan	adult	622
103	women_nonpan	elderly	311
104	10046571	men_nonpan	380
105	men_nonpan	young	4
106	men_nonpan	adult	107
107	men_nonpan	elderly	175
108	10046571	women_nonpan	1257
109	women_nonpan	young	19
110	women_nonpan	adult	448
111	women_nonpan	elderly	444
112	men_pan	10013578_	70
113	young	men_pan	2
114	adult	men_pan	24
115	elderly	men_pan	36
116	women_pan	10013578_	114
117	young	women_pan	1
118	adult	women_pan	54
119	elderly	women_pan	35
120	men_pan	10016803_	155
121	young	men_pan	6
122	adult	men_pan	84
123	elderly	men_pan	47
124	women_pan	10016803_	326
125	young	women_pan	2
126	adult	women_pan	167
127	elderly	women_pan	110
128	men_pan	10017577_	570
129	young	men_pan	10
130	adult	men_pan	184
131	elderly	men_pan	213
132	women_pan	10017577_	1054
133	young	women_pan	7
134	adult	women_pan	390
135	elderly	women_pan	379
136	men_pan	10020772_	527
137	young	men_pan	46
138	adult	men_pan	153
139	elderly	men_pan	160
140	women_pan	10020772_	946
141	young	women_pan	28
142	adult	women_pan	378
143	elderly	women_pan	246
144	men_pan	10021097_	1007
145	young	men_pan	50
146	adult	men_pan	413
147	elderly	men_pan	407
148	women_pan	10021097_	1362
149	young	women_pan	72
150	adult	women_pan	602
151	elderly	women_pan	452
152	men_pan	10021143_	324
153	young	men_pan	49
154	adult	men_pan	119
155	elderly	men_pan	121
156	women_pan	10021143_	438
157	young	women_pan	34
158	adult	women_pan	199
159	elderly	women_pan	157
160	men_pan	10022437_	718
161	young	men_pan	29
162	adult	men_pan	273
163	elderly	men_pan	175
164	women_pan	10022437_	1322
165	young	women_pan	19
166	adult	women_pan	556
167	elderly	women_pan	371
168	men_pan	10027145_	26
169	young	men_pan	0
170	adult	men_pan	19
171	elderly	men_pan	4
172	women_pan	10027145_	119
173	young	women_pan	0
174	adult	women_pan	101
175	elderly	women_pan	7
176	men_pan	10033425_	760
177	young	men_pan	22
178	adult	men_pan	288
179	elderly	men_pan	228
180	women_pan	10033425_	2088
181	young	women_pan	26
182	adult	women_pan	914
183	elderly	women_pan	598
184	men_pan	10033433_	200
185	young	men_pan	3
186	adult	men_pan	85
187	elderly	men_pan	52
188	women_pan	10033433_	715
189	young	women_pan	2
190	adult	women_pan	355
191	elderly	women_pan	155
192	men_pan	10035664_	1435
193	young	men_pan	37
194	adult	men_pan	387
195	elderly	men_pan	537
196	women_pan	10035664_	2354
197	young	women_pan	51
198	adult	women_pan	801
199	elderly	women_pan	780
200	men_pan	10037400_	151
201	young	men_pan	6
202	adult	men_pan	48
203	elderly	men_pan	55
204	women_pan	10037400_	386
205	young	women_pan	13
206	adult	women_pan	166
207	elderly	women_pan	139
208	men_pan	10037660_	1144
209	young	men_pan	152
210	adult	men_pan	452
211	elderly	men_pan	295
212	women_pan	10037660_	1702
213	young	women_pan	151
214	adult	women_pan	773
215	elderly	women_pan	341
216	men_pan	10046571_	442
217	young	men_pan	6
218	adult	men_pan	105
219	elderly	men_pan	205
220	women_pan	10046571_	1665
221	young	women_pan	19
222	adult	women_pan	546
223	elderly	women_pan	597
