# Supplementary material for: Population-scale identification of differential adverse events before and during a pandemic
Source: Nat Comput Sci. 2021 Oct 5;1(10):666–77. doi: 10.1038/s43588-021-00138-4 (PMC10766557; doi:10.1038/s43588-021-00138-4)
Supplement: Supplementary file 14 — Variations of female proportion in identified adverse events. [file 43588_2021_138_MOESM14_ESM.xlsx]

## Sheet: panel_a
	name	ratio_2020	errorbar_2020	ratio_2019	errorbar_2019	difference
22	Hypogammaglobulinaemia	41.2	2.66657	70.6	8.86188	-29.4
9	Delusion	32.1	1.56375	44.9	2.89611	-12.8
20	Hallucination	41.3	0.862726	48.8	1.45967	-7.5
3	Bradycardia	49.4	1.49042	56	1.82678	-6.6
30	Neuropathy peripheral	54.3	0.891958	60.4	1.16849	-6.1
7	Confusional state	51.2	0.909577	56.4	1.00677	-5.2
41	Rectal haemorrhage	54.4	1.8882	59.1	2.34486	-4.7
10	Dementia	48.7	2.03286	53.2	2.58171	-4.5
31	Neurotoxicity	40.7	1.53458	44.3	2.25522	-3.6
44	Tremor	62.4	0.943775	64.7	1.19423	-2.3
43	Respiratory failure	50.4	1.18676	52.4	1.52211	-2
47	Vitreous floaters	70.4	2.35427	71.4	5.42043	-1
18	Haematuria	35.1	1.49534	35.7	1.76741	-0.6
53	Internal haemorrhage	46.2	2.4112	45.8	3.84356	0.4
16	Gait disturbance	64.9	0.99826	64.3	0.916762	0.6
1	Arthralgia	71.1	0.604719	70.1	0.788087	1
25	Hypoxia	57.5	1.30464	56.2	1.59272	1.3
28	Memory impairment	67.8	1.11062	66.4	1.12372	1.4
4	Cardiac arrest	50	1.05271	48.6	1.30976	1.4
34	Pain in extremity	73.3	0.784717	71.9	0.780562	1.4
35	Pain in jaw	78.1	1.21074	76.6	1.5535	1.5
26	Insomnia	64.8	0.75771	63.1	0.846904	1.7
2	Bladder cancer	23.1	3.09723	21.3	2.44361	1.8
51	Cardiac disorder	54.6	1.29518	52.6	1.50129	2
45	Urinary tract infection	79	0.785784	76.8	0.91629	2.2
32	Neutrophilia	40.2	1.86686	37.9	3.55038	2.3
13	Dystonia	48.2	3.16644	45.8	5.02321	2.4
17	Gastrointestinal haemorrhage	48.2	0.979248	45.6	1.15695	2.6
12	Dyspnoea	67.8	0.497188	64.9	0.56203	2.9
39	Pulmonary hypertension	71.9	1.55421	69	2.00169	2.9
42	Respiratory arrest	55.2	1.38675	52.3	4.79062	2.9
23	Hypotension	57.5	0.851258	54.5	0.786071	3
21	Hypertension	64.2	1.00596	61.1	1.00859	3.1
33	Oedema peripheral	65.9	1.10723	62.7	1.29435	3.2
19	Haemorrhagic stroke	54.7	3.33904	50.9	4.8241	3.8
52	Neoplasm progression	81.5	1.26654	77.5	1.97916	4
8	Cough	69.1	0.709969	65.1	0.756793	4
0	Anxiety	72.3	0.780764	67.8	0.864636	4.5
50	Cognitive disorder	57.8	1.87018	53.1	2.23599	4.7
40	Pyrexia	59.8	0.696459	54.9	0.788555	4.9
38	Psoriatic arthropathy	73.1	1.22147	67.5	1.71203	5.6
15	Fluid retention	69.5	1.03399	63.6	1.34076	5.9
48	Hypoacusis	62.8	1.48083	56.6	1.97711	6.2
6	Chest pain	70.1	1.06691	63.5	0.970145	6.6
36	Pneumonia	62.1	0.651833	54.7	0.672186	7.4
14	Fluid overload	67.8	2.02232	59.8	2.14559	8
49	Shock haemorrhagic	46.3	3.66973	38.1	5.08432	8.2
5	Chest discomfort	75.4	1.19064	66.4	1.48204	9
27	Melanocytic naevus	82.1	2.49769	72.7	5.12005	9.4
11	Dizziness postural	62	2.8885	50.5	3.73949	11.5
24	Hypothermia	65.5	3.79999	51	4.79531	14.5
29	Neuroleptic malignant syndrome	39	3.04426	18.4	2.73178	20.6
46	Visual acuity reduced	75.2	3.04731	53.8	5.1646	21.4
