# Supplementary material for: Population-scale identification of differential adverse events before and during a pandemic
Source: Nat Comput Sci. 2021 Oct 5;1(10):666–77. doi: 10.1038/s43588-021-00138-4 (PMC10766557; doi:10.1038/s43588-021-00138-4)
Supplement: Supplementary file 15 — PAEAI across sex and age; variation of gender gap in all patients. [file 43588_2021_138_MOESM15_ESM.xlsx]

## Sheet: panel_a
AE_name	men	women
Hypogammaglobulinaemia	1.907	0
Alcoholism	1.792	0
Delusion	1.594	0
Neutrophilia	1.476	0
Dementia	1.241	0
Respiratory failure	0.961	0
Internal haemorrhage	0.898	0
Bradycardia	0.648	0
Rectal haemorrhage	0.613	0
Cytokine release syndrome	0.082	0
Hallucination	1.232	1.255
Cardiac arrest	1.116	0.882
Neuropathy peripheral	0.953	1.231
Respiratory arrest	0.798	0.743
Gastrointestinal haemorrhage	0.594	0.567
Confusional state	0.257	0.941
Arthralgia	0	0.018
Oedema peripheral	0	0.068
Flushing	0	0.098
Memory impairment	0	0.117
Fluid retention	0	0.172
Dyspnoea	0	0.191
Anxiety	0	0.39
Back pain	0	0.395
Palpitations	0	0.412
Neoplasm progression	0	0.421
Renal impairment	0	0.592
Cough	0	0.664
Chest pain	0	0.677
Chest discomfort	0	0.68
Influenza	0	0.701
Psoriatic arthropathy	0	0.75
Hypoacusis	0	0.766
Pyrexia	0	0.81
Pneumonia	0	0.833
Hypertension	0	0.835
Insomnia	0	0.835
Gait disturbance	0	0.837
Fluid overload	0	0.924
Urinary tract infection	0	0.977
Hypoxia	0	1.027
Pain in jaw	0	1.097
Melanocytic naevus	0	1.204
Pain in extremity	0	1.214
Pulmonary hypertension	0	1.342
Hypotension	0	1.37
Dizziness postural	0	1.439

## Sheet: panel_b
AE_name	young	adult	elderly	colors_young	colors_adult	colors_elderly
Aggression	0	0	-1.46414	gold	blue	purple
Vitreous floaters	0	0	-1.39777	gold	blue	purple
Abnormal behaviour	0	0	-1.16419	gold	blue	purple
Delusion	0	0	-1.06703	gold	blue	purple
Haematuria	0	0	-1.03658	gold	blue	purple
Hallucination	0	0	-1.01193	gold	blue	purple
Internal haemorrhage	0	0	-0.970513	gold	blue	purple
Dementia	0	0	-0.941578	gold	blue	purple
General physical health deterioration	0	0	-0.912517	gold	blue	purple
Urinary tract infection	0	0	-0.894225	gold	blue	purple
Confusional state	0	0	-0.726766	gold	blue	purple
Hypoacusis	0	0	-0.725516	gold	blue	purple
Cardiac arrest	0	1.00518	-0.987951	gold	blue	purple
Rectal haemorrhage	0	0.99081	-0.896676	gold	blue	purple
Neuropathy peripheral	0	1.10471	-0.827501	gold	blue	purple
Acute kidney injury	0	1.31942	-0.826708	gold	blue	purple
Gastrointestinal haemorrhage	0	0.765927	-0.754287	gold	blue	purple
Neoplasm progression	0	0.374773	-0.473775	gold	blue	purple
Pain in jaw	0	1.60557	0	gold	blue	purple
Premature delivery	0	1.57806	0	gold	blue	purple
Pulmonary hypertension	0	1.48198	0	gold	blue	purple
Pulmonary arterial hypertension	0	1.42824	0	gold	blue	purple
Neutrophilia	0	1.33661	0	gold	blue	purple
Melanocytic naevus	0	1.31905	0	gold	blue	purple
Respiratory failure	0	1.29131	0	gold	blue	purple
Hypoxia	0	1.13669	0	gold	blue	purple
Pneumonia	0	1.12038	0	gold	blue	purple
Haemorrhage	0	1.07461	0	gold	blue	purple
Hypotension	0	0.884883	0	gold	blue	purple
Neutropenia	0	0.871112	0	gold	blue	purple
Pain in extremity	0	0.854848	0	gold	blue	purple
Respiratory arrest	0	0.849922	0	gold	blue	purple
Tachycardia	0	0.841525	0	gold	blue	purple
Chest pain	0	0.775335	0	gold	blue	purple
Fluid overload	0	0.727788	0	gold	blue	purple
Psoriatic arthropathy	0	0.725105	0	gold	blue	purple
Arthralgia	0	0.722849	0	gold	blue	purple
Palpitations	0	0.653303	0	gold	blue	purple
Cough	0	0.634217	0	gold	blue	purple
Psoriasis	0	0.622853	0	gold	blue	purple
Cytokine release syndrome	0	0.617908	0	gold	blue	purple
Menorrhagia	0	0.607728	0	gold	blue	purple
Anxiety	0	0.56345	0	gold	blue	purple
Dyspnoea	0	0.364692	0	gold	blue	purple
Oedema peripheral	0	0.302946	0	gold	blue	purple
Sinusitis	0	0.0327516	0	gold	blue	purple
Pyrexia	-1.0778	1.22489	0	gold	blue	purple

## Sheet: panel_c_beforepandemic
AE	Women	men
Anxiety	1095	520
Arthralgia	2144	914
Bladder cancer	13	48
Bradycardia	220	173
Cardiac arrest	321	339
Chest discomfort	512	259
Chest pain	953	547
Confusional state	640	494
Cough	1477	791
Delusion	62	76
Dementia	100	88
Dizziness postural	48	47
Dyspnoea	3281	1776
Dystonia	22	26
Fluid overload	216	145
Fluid retention	516	295
Gait disturbance	819	454
Gastrointestinal haemorrhage	338	403
Haematuria	89	160
Haemorrhagic stroke	27	26
Hallucination	303	318
Hypertension	739	471
Hypogammaglobulinaemia	12	5
Hypotension	1119	936
Hypothermia	25	24
Hypoxia	300	234
Insomnia	1138	666
Melanocytic naevus	40	15
Memory impairment	740	375
Neuroleptic malignant syndrome	7	31
Neuropathy peripheral	539	353
Neurotoxicity	104	131
Neutrophilia	22	36
Oedema peripheral	474	282
Pain in extremity	1787	698
Pain in jaw	419	128
Pneumonia	1927	1597
Premature delivery	145	0
Psoriatic arthropathy	361	174
Pulmonary hypertension	231	104
Pyrexia	1352	1112
Rectal haemorrhage	133	92
Respiratory arrest	34	31
Respiratory failure	411	373
Tremor	749	409
Urinary tract infection	1257	380
Visual acuity reduced	28	24
Vitreous floaters	40	16
Hypoacusis	193	148
Shock haemorrhagic	16	26
Cognitive disorder	145	128
Cardiac disorder	330	297
Neoplasm progression	320	93
Internal haemorrhage	38	45

## Sheet: panel_c_duringpandemic
AE	Women	men
Anxiety	1415	541
Arthralgia	2424	983
Bladder cancer	12	40
Bradycardia	266	272
Cardiac arrest	631	631
Chest discomfort	712	232
Chest pain	1170	499
Confusional state	787	750
Cough	1888	846
Delusion	105	222
Dementia	151	159
Dizziness postural	114	70
Dyspnoea	3921	1866
Dystonia	66	71
Fluid overload	326	155
Fluid retention	772	339
Gait disturbance	1054	570
Gastrointestinal haemorrhage	659	707
Haematuria	129	238
Haemorrhagic stroke	75	62
Hallucination	612	870
Hypertension	946	527
Hypogammaglobulinaemia	77	110
Hypotension	1362	1007
Hypothermia	76	40
Hypoxia	438	324
Insomnia	1322	718
Melanocytic naevus	119	26
Memory impairment	952	452
Neuroleptic malignant syndrome	39	61
Neuropathy peripheral	955	803
Neurotoxicity	145	211
Neutrophilia	100	149
Oedema peripheral	729	378
Pain in extremity	2088	760
Pain in jaw	715	200
Pneumonia	2354	1435
Premature delivery	257	3
Psoriatic arthropathy	527	194
Pulmonary hypertension	386	151
Pyrexia	1702	1144
Rectal haemorrhage	202	169
Respiratory arrest	308	250
Respiratory failure	524	516
Tremor	813	490
Urinary tract infection	1665	442
Visual acuity reduced	103	34
Vitreous floaters	152	64
Hypoacusis	364	216
Shock haemorrhagic	44	51
Cognitive disorder	216	158
Cardiac disorder	436	363
Neoplasm progression	539	122
Internal haemorrhage	92	107
