# Supplementary material for: Population-scale identification of differential adverse events before and during a pandemic
Source: Nat Comput Sci. 2021 Oct 5;1(10):666–77. doi: 10.1038/s43588-021-00138-4 (PMC10766557; doi:10.1038/s43588-021-00138-4)
Supplement: Supplementary file 16 — Variation of gender gap in adults and elderly patients. [file 43588_2021_138_MOESM16_ESM.xlsx]

## Sheet: panel_a_beforepandemic
AE	Women	men
Anxiety	508	198
Arthralgia	915	380
Bladder cancer	0	0
Bradycardia	0	0
Cardiac arrest	168	150
Chest discomfort	0	0
Chest pain	452	237
Confusional state	0	0
Cough	564	262
Delusion	0	0
Dementia	0	0
Dizziness postural	0	0
Dyspnoea	1340	636
Dystonia	0	0
Fluid overload	108	61
Fluid retention	0	0
Gait disturbance	0	0
Gastrointestinal haemorrhage	73	91
Haematuria	0	0
Haemorrhagic stroke	0	0
Hallucination	0	0
Hypertension	0	0
Hypogammaglobulinaemia	0	0
Hypotension	439	286
Hypothermia	0	0
Hypoxia	141	93
Insomnia	0	0
Melanocytic naevus	26	12
Memory impairment	0	0
Neuroleptic malignant syndrome	0	0
Neuropathy peripheral	164	91
Neurotoxicity	0	0
Neutrophilia	18	23
Oedema peripheral	192	90
Pain in extremity	784	259
Pain in jaw	206	50
Pneumonia	663	447
Premature delivery	115	0
Psoriatic arthropathy	157	87
Pulmonary hypertension	93	30
Pyrexia	646	465
Rectal haemorrhage	50	24
Respiratory arrest	11	15
Respiratory failure	172	168
Tremor	0	0
Urinary tract infection	0	0
Visual acuity reduced	0	0
Vitreous floaters	0	0
Hypoacusis	0	0
Shock haemorrhagic	0	0
Cognitive disorder	0	0
Cardiac disorder	0	0
Neoplasm progression	120	43
Internal haemorrhage	0	0

## Sheet: panel_a_duringpandemic
AE	Women	men
Anxiety	617	234
Arthralgia	1044	373
Bladder cancer	0	0
Bradycardia	0	0
Cardiac arrest	381	389
Chest discomfort	0	0
Chest pain	609	204
Confusional state	0	0
Cough	816	310
Delusion	0	0
Dementia	0	0
Dizziness postural	0	0
Dyspnoea	1650	646
Dystonia	0	0
Fluid overload	167	86
Fluid retention	0	0
Gait disturbance	0	0
Gastrointestinal haemorrhage	199	213
Haematuria	0	0
Haemorrhagic stroke	0	0
Hallucination	0	0
Hypertension	0	0
Hypogammaglobulinaemia	0	0
Hypotension	608	424
Hypothermia	0	0
Hypoxia	206	125
Insomnia	0	0
Melanocytic naevus	101	19
Memory impairment	0	0
Neuroleptic malignant syndrome	0	0
Neuropathy peripheral	231	192
Neurotoxicity	0	0
Neutrophilia	73	108
Oedema peripheral	288	110
Pain in extremity	915	292
Pain in jaw	355	85
Pneumonia	814	393
Premature delivery	237	0
Psoriatic arthropathy	281	98
Pulmonary hypertension	170	48
Pyrexia	803	495
Rectal haemorrhage	69	63
Respiratory arrest	221	195
Respiratory failure	264	204
Tremor	0	0
Urinary tract infection	0	0
Visual acuity reduced	0	0
Vitreous floaters	0	0
Hypoacusis	0	0
Shock haemorrhagic	0	0
Cognitive disorder	0	0
Cardiac disorder	0	0
Neoplasm progression	210	54
Internal haemorrhage	0	0

## Sheet: panel_b_beforepandemic
AE	Women	men
Anxiety	0	0
Arthralgia	0	0
Bladder cancer	0	0
Bradycardia	0	0
Cardiac arrest	102	110
Chest discomfort	0	0
Chest pain	0	0
Confusional state	236	212
Cough	0	0
Delusion	25	40
Dementia	45	36
Dizziness postural	0	0
Dyspnoea	0	0
Dystonia	0	0
Fluid overload	0	0
Fluid retention	0	0
Gait disturbance	0	0
Gastrointestinal haemorrhage	165	238
Haematuria	26	74
Haemorrhagic stroke	0	0
Hallucination	126	142
Hypertension	0	0
Hypogammaglobulinaemia	0	0
Hypotension	0	0
Hypothermia	0	0
Hypoxia	0	0
Insomnia	0	0
Melanocytic naevus	0	0
Memory impairment	0	0
Neuroleptic malignant syndrome	0	0
Neuropathy peripheral	164	110
Neurotoxicity	0	0
Neutrophilia	0	0
Oedema peripheral	0	0
Pain in extremity	0	0
Pain in jaw	0	0
Pneumonia	0	0
Premature delivery	0	0
Psoriatic arthropathy	0	0
Pulmonary hypertension	0	0
Pyrexia	0	0
Rectal haemorrhage	53	45
Respiratory arrest	0	0
Respiratory failure	0	0
Tremor	0	0
Urinary tract infection	447	175
Visual acuity reduced	0	0
Vitreous floaters	14	4
Hypoacusis	92	50
Shock haemorrhagic	0	0
Cognitive disorder	0	0
Cardiac disorder	0	0
Neoplasm progression	157	31
Internal haemorrhage	17	19

## Sheet: panel_b_duringpandemic
AE	Women	men
Anxiety	0	0
Arthralgia	0	0
Bladder cancer	0	0
Bradycardia	0	0
Cardiac arrest	187	152
Chest discomfort	0	0
Chest pain	0	0
Confusional state	322	353
Cough	0	0
Delusion	59	118
Dementia	89	72
Dizziness postural	0	0
Dyspnoea	0	0
Dystonia	0	0
Fluid overload	0	0
Fluid retention	0	0
Gait disturbance	0	0
Gastrointestinal haemorrhage	393	429
Haematuria	56	130
Haemorrhagic stroke	0	0
Hallucination	275	418
Hypertension	0	0
Hypogammaglobulinaemia	0	0
Hypotension	0	0
Hypothermia	0	0
Hypoxia	0	0
Insomnia	0	0
Melanocytic naevus	0	0
Memory impairment	0	0
Neuroleptic malignant syndrome	0	0
Neuropathy peripheral	256	187
Neurotoxicity	0	0
Neutrophilia	0	0
Oedema peripheral	0	0
Pain in extremity	0	0
Pain in jaw	0	0
Pneumonia	0	0
Premature delivery	0	0
Psoriatic arthropathy	0	0
Pulmonary hypertension	0	0
Pyrexia	0	0
Rectal haemorrhage	102	89
Respiratory arrest	0	0
Respiratory failure	0	0
Tremor	0	0
Urinary tract infection	597	206
Visual acuity reduced	0	0
Vitreous floaters	100	44
Hypoacusis	209	95
Shock haemorrhagic	0	0
Cognitive disorder	0	0
Cardiac disorder	0	0
Neoplasm progression	305	57
Internal haemorrhage	48	60
